# Supplementary material for: (1S,3S)-Methyl 6,7-dimeth­oxy-1-phenyl-1,2,3,4-tetra­hydro­isoquinoline-3-carboxyl­ate
Source: Acta Crystallogr Sect E Struct Rep Online. 2011 May 25;67(Pt 6):o1501. doi: 10.1107/S1600536811018782 (PMC3120575; doi:10.1107/S1600536811018782)
Supplement: Supplementary file 1 [file e-67-o1501-sup1.cif]

##############################################################################
#                                                                            #
# This CIF contains the data in a paper accepted for publication in          #
# Acta Crystallographica Section E. It conforms to the requirements of       #
# Notes for Authors for Acta Crystallographica Section E, and has been       #
# peer reviewed under the auspices of the IUCr Commission on Journals.       #
#                                                                            #
# Full details of the Crystallographic Information File format               #
# are given in the paper "The Crystallographic Information File (CIF):       #
# a New Standard Archive File for Crystallography" by S. R. Hall, F. H.      #
# Allen and I. D. Brown [Acta Cryst. (1991), A47, 655-685].                  #
#                                                                            #
# The current version of the core CIF dictionary is obtainable from          #
# ftp://ftp.iucr.org/pub/cif_core.dic.                                       #
#                                                                            #
# Software is freely available for graphical display of the structure(s)     #
# in this CIF. For information consult the CIF software page                 #
# http://www.iucr.org/resources/cif/software.                                #
#                                                                            #
# This file may be used for bona fide research purposes within the           #
# scientific community so long as proper attribution is given to the journal # 
# article from which it was obtained.                                        #
#                                                                            #
##############################################################################
data_I
_audit_creation_method     SHELXL-97
_chemical_name_systematic
;
(1<i>S</i>,3<i>S</i>)-Methyl
6,7-dimethoxy-1-phenyl-1,2,3,4-tetrahydroisoquinoline-3-carboxylate
;
_chemical_name_common     ?
_chemical_formula_moiety     'C19 H21 N O4'
_chemical_formula_sum     'C19 H21 N O4'
_chemical_formula_iupac     'C19 H21 N O4'
_chemical_formula_weight     327.37
_chemical_melting_point     371
_symmetry_cell_setting     monoclinic
_symmetry_space_group_name_H-M     'P 21'
_symmetry_space_group_name_Hall     'P 2yb'
loop_
    _symmetry_equiv_pos_as_xyz
    'x, y, z'
    '-x, y+1/2, -z'
_cell_length_a     9.3841(3)
_cell_length_b     6.3453(2)
_cell_length_c     14.2048(4)
_cell_angle_alpha     90.00
_cell_angle_beta     94.475(2)
_cell_angle_gamma     90.00
_cell_volume     843.25(4)
_cell_formula_units_Z     2
_cell_measurement_reflns_used     4184
_cell_measurement_theta_min     2.18
_cell_measurement_theta_max     28.27
_cell_measurement_temperature     173(2)
_exptl_crystal_description     needle
_exptl_crystal_colour     colourless
_exptl_crystal_size_max     0.90
_exptl_crystal_size_mid     0.07
_exptl_crystal_size_min     0.06
_exptl_crystal_density_diffrn     1.289
_exptl_crystal_density_meas     ?
_exptl_crystal_density_method     'not measured'
_exptl_crystal_F_000     348
_exptl_absorpt_coefficient_mu     0.090
_exptl_absorpt_correction_type     multi-scan
_exptl_absorpt_process_details     '(SADABS; Sheldrick, 1996)'
_exptl_absorpt_correction_T_min     0.9231
_exptl_absorpt_correction_T_max     0.9946
_exptl_special_details
;
Half sphere of data collected using <i>COLLECT</i> strategy (Nonius, 2000).
Crystal to detector distance = 33 mm; combination of \f and \w scans of 1.0\%,
60 s per \%, 2 iterations.
;
_diffrn_ambient_temperature     173(2)
_diffrn_radiation_type     MoK\a
_diffrn_radiation_wavelength     0.71073
_diffrn_radiation_source     'fine-focus sealed tube'
_diffrn_radiation_monochromator     graphite
_diffrn_measurement_device_type     'Nonius KappaCCD'
_diffrn_measurement_method     '\f and \w'
_diffrn_reflns_number     4184
_diffrn_reflns_av_R_equivalents     0.0095
_diffrn_reflns_av_sigmaI/netI     0.0154
_diffrn_reflns_theta_min     2.18
_diffrn_reflns_theta_max     28.27
_diffrn_reflns_theta_full     28.27
_diffrn_measured_fraction_theta_max     0.997
_diffrn_measured_fraction_theta_full     0.997
_diffrn_reflns_limit_h_min     -12
_diffrn_reflns_limit_h_max     12
_diffrn_reflns_limit_k_min     -8
_diffrn_reflns_limit_k_max     8
_diffrn_reflns_limit_l_min     -18
_diffrn_reflns_limit_l_max     18
_diffrn_standards_number     ?
_diffrn_standards_interval_count     ?
_diffrn_standards_interval_time     ?
_diffrn_standards_decay_%     0
_refine_special_details
;
Refinement of <i>F</i>^2^ against ALL reflections. The weighted <i>R</i>-factor
<i>wR</i> and goodness of fit <i>S</i> are based on <i>F</i>^2^, conventional
<i>R</i>-factors <i>R</i> are based on <i>F</i>, with <i>F</i> set to zero for
negative <i>F</i>^2^. The threshold expression of <i>F</i>^2^ >
\s(<i>F</i>^2^) is used only for calculating <i>R</i>-factors(gt) <i>etc</i>.
and is not relevant to the choice of reflections for refinement.
<i>R</i>-factors based on <i>F</i>^2^ are statistically about twice as large
as those based on <i>F</i>, and <i>R</i>- factors based on ALL data will be
even larger.
;
_reflns_number_total     2275
_reflns_number_gt     2138
_reflns_threshold_expression     I>2\s(I)
_refine_ls_structure_factor_coef     Fsqd
_refine_ls_matrix_type     full
_refine_ls_R_factor_all     0.0331
_refine_ls_R_factor_gt     0.0302
_refine_ls_wR_factor_gt     0.0795
_refine_ls_wR_factor_ref     0.0820
_refine_ls_goodness_of_fit_ref     1.054
_refine_ls_restrained_S_all     1.055
_refine_ls_number_reflns     2275
_refine_ls_number_parameters     222
_refine_ls_number_restraints     2
_refine_ls_hydrogen_treatment     mixed
_refine_ls_weighting_scheme     calc
_refine_ls_weighting_details
         'calc w=1/[\s^2^(Fo^2^)+(0.0478P)^2^+0.1004P] where P=(Fo^2^+2Fc^2^)/3'
_atom_sites_solution_hydrogens     geom
_atom_sites_solution_primary     direct
_atom_sites_solution_secondary     difmap
_refine_ls_shift/su_max     0.000
_refine_ls_shift/su_mean     0.000
_refine_diff_density_max     0.201
_refine_diff_density_min     -0.125
_refine_ls_extinction_method     'SHELXL97 (Sheldrick, 2008)'
_refine_ls_extinction_coef     0.014(4)
_refine_ls_extinction_expression
                                  'Fc^*^=kFc[1+0.001xFc^2^\l^3^/sin(2\q)]^-1/4^'
loop_
    _atom_type_symbol
    _atom_type_description
    _atom_type_scat_dispersion_real
    _atom_type_scat_dispersion_imag
    _atom_type_scat_source
    'C' 'C' 0.0033 0.0000
                         'International Tables Vol C Tables 4.2.6.8 and 6.1.1.4'
    'H' 'H' 0.0000 0.0000
                         'International Tables Vol C Tables 4.2.6.8 and 6.1.1.4'
    'N' 'N' 0.0061 0.0000
                         'International Tables Vol C Tables 4.2.6.8 and 6.1.1.4'
    'O' 'O' 0.0106 0.0000
                         'International Tables Vol C Tables 4.2.6.8 and 6.1.1.4'
_computing_data_collection     'COLLECT (Nonius, 2000)'
_computing_cell_refinement     'DENZO-SMN (Otwinowski & Minor, 1997)'
_computing_data_reduction     'DENZO-SMN (Otwinowski & Minor, 1997)'
_computing_structure_solution     'SHELXS97 (Sheldrick, 2008)'
_computing_structure_refinement     'SHELXL97 (Sheldrick, 2008)'
_computing_molecular_graphics     '<i>OLEX2</i> (Dolomanov <i>et al.</i>, 2009)'
_computing_publication_material     'SHELXL97 (Sheldrick, 2008)'
loop_
    _atom_site_type_symbol
    _atom_site_label
    _atom_site_fract_x
    _atom_site_fract_y
    _atom_site_fract_z
    _atom_site_U_iso_or_equiv
    _atom_site_adp_type
    _atom_site_calc_flag
    _atom_site_refinement_flags
    _atom_site_occupancy
    _atom_site_symmetry_multiplicity
    _atom_site_disorder_assembly
    _atom_site_disorder_group
    O O1 0.32761(13) 0.8193(2) 0.52227(9) 0.0421(3) Uani d . 1 1 . .
    O O2 0.14691(13) 0.5304(2) 0.46573(8) 0.0377(3) Uani d . 1 1 . .
    O O3 0.39059(11) -0.1210(2) 0.96117(8) 0.0372(3) Uani d . 1 1 . .
    O O4 0.15273(11) -0.0802(2) 0.93763(8) 0.0359(3) Uani d . 1 1 . .
    N N1 0.44475(13) 0.2219(2) 0.85516(9) 0.0286(3) Uani d D 1 1 . .
    H H1N 0.4969(18) 0.214(4) 0.9118(11) 0.033(5) Uiso d D 1 1 . .
    C C1 0.45806(15) 0.4396(3) 0.82212(10) 0.0276(3) Uani d . 1 1 . .
    H H1 0.4271 0.5382 0.8715 0.033 Uiso calc R 1 1 . .
    C C2 0.36095(14) 0.4684(2) 0.73185(10) 0.0260(3) Uani d . 1 1 . .
    C C3 0.38575(16) 0.6398(3) 0.67243(11) 0.0303(3) Uani d . 1 1 . .
    H H3 0.4558 0.7420 0.6921 0.036 Uiso calc R 1 1 . .
    C C4 0.30923(16) 0.6610(3) 0.58571(11) 0.0309(3) Uani d . 1 1 . .
    C C5 0.20784(15) 0.5077(3) 0.55602(10) 0.0299(3) Uani d . 1 1 . .
    C C6 0.17693(14) 0.3466(3) 0.61690(10) 0.0273(3) Uani d . 1 1 . .
    H H6 0.1036 0.2485 0.5984 0.033 Uiso calc R 1 1 . .
    C C7 0.25316(14) 0.3266(2) 0.70613(10) 0.0250(3) Uani d . 1 1 . .
    C C8 0.21706(15) 0.1462(3) 0.76978(10) 0.0274(3) Uani d . 1 1 . .
    H H8A 0.2446 0.0110 0.7415 0.033 Uiso calc R 1 1 . .
    H H8B 0.1127 0.1433 0.7759 0.033 Uiso calc R 1 1 . .
    C C9 0.29613(15) 0.1715(3) 0.86760(10) 0.0259(3) Uani d . 1 1 . .
    H H9 0.2524 0.2909 0.9011 0.031 Uiso calc R 1 1 . .
    C C10 0.28876(15) -0.0258(3) 0.92677(10) 0.0273(3) Uani d . 1 1 . .
    C C11 0.1344(2) -0.2585(3) 0.99879(13) 0.0423(4) Uani d . 1 1 . .
    H H11A 0.0322 -0.2859 1.0025 0.063 Uiso calc R 1 1 . .
    H H11B 0.1788 -0.2277 1.0621 0.063 Uiso calc R 1 1 . .
    H H11C 0.1799 -0.3829 0.9733 0.063 Uiso calc R 1 1 . .
    C C12 0.61296(15) 0.4843(3) 0.80537(10) 0.0291(3) Uani d . 1 1 . .
    C C13 0.68782(16) 0.3487(3) 0.74980(11) 0.0374(4) Uani d . 1 1 . .
    H H13 0.6419 0.2270 0.7229 0.045 Uiso calc R 1 1 . .
    C C14 0.82974(17) 0.3906(4) 0.73342(12) 0.0426(4) Uani d . 1 1 . .
    H H14 0.8798 0.2980 0.6951 0.051 Uiso calc R 1 1 . .
    C C15 0.89763(17) 0.5663(4) 0.77280(13) 0.0431(4) Uani d . 1 1 . .
    H H15 0.9951 0.5924 0.7631 0.052 Uiso calc R 1 1 . .
    C C16 0.82347(18) 0.7041(3) 0.82631(13) 0.0419(4) Uani d . 1 1 . .
    H H16 0.8695 0.8269 0.8520 0.050 Uiso calc R 1 1 . .
    C C17 0.68109(16) 0.6639(3) 0.84278(11) 0.0339(3) Uani d . 1 1 . .
    H H17 0.6307 0.7594 0.8796 0.041 Uiso calc R 1 1 . .
    C C18 0.43336(19) 0.9743(3) 0.54802(15) 0.0450(4) Uani d . 1 1 . .
    H H18A 0.4362 1.0782 0.4972 0.067 Uiso calc R 1 1 . .
    H H18B 0.5270 0.9062 0.5585 0.067 Uiso calc R 1 1 . .
    H H18C 0.4097 1.0450 0.6061 0.067 Uiso calc R 1 1 . .
    C C19 0.0553(2) 0.3649(3) 0.43094(12) 0.0480(5) Uani d . 1 1 . .
    H H19A 0.0173 0.3981 0.3664 0.072 Uiso calc R 1 1 . .
    H H19B -0.0238 0.3498 0.4715 0.072 Uiso calc R 1 1 . .
    H H19C 0.1094 0.2328 0.4308 0.072 Uiso calc R 1 1 . .
loop_
    _atom_site_aniso_label
    _atom_site_aniso_U_11
    _atom_site_aniso_U_22
    _atom_site_aniso_U_33
    _atom_site_aniso_U_12
    _atom_site_aniso_U_13
    _atom_site_aniso_U_23
    O1 0.0381(6) 0.0362(7) 0.0523(7) -0.0028(6) 0.0043(5) 0.0163(6)
    O2 0.0426(6) 0.0405(7) 0.0296(5) -0.0005(6) -0.0009(4) 0.0067(5)
    O3 0.0353(6) 0.0404(7) 0.0356(6) 0.0093(6) 0.0002(4) 0.0060(5)
    O4 0.0313(5) 0.0380(7) 0.0380(6) -0.0025(5) -0.0002(4) 0.0088(5)
    N1 0.0229(6) 0.0322(7) 0.0299(6) 0.0000(5) -0.0032(5) 0.0002(6)
    C1 0.0234(6) 0.0302(8) 0.0290(7) -0.0003(6) 0.0007(5) -0.0056(6)
    C2 0.0214(6) 0.0254(7) 0.0315(7) 0.0018(6) 0.0031(5) -0.0026(6)
    C3 0.0237(6) 0.0251(7) 0.0422(8) 0.0006(6) 0.0023(5) -0.0008(7)
    C4 0.0263(6) 0.0281(8) 0.0390(8) 0.0036(6) 0.0077(6) 0.0067(7)
    C5 0.0266(7) 0.0337(8) 0.0296(7) 0.0040(6) 0.0030(5) 0.0018(6)
    C6 0.0237(6) 0.0286(7) 0.0296(7) 0.0000(6) 0.0012(5) -0.0001(6)
    C7 0.0218(6) 0.0257(7) 0.0276(6) 0.0017(6) 0.0027(5) -0.0004(6)
    C8 0.0243(6) 0.0284(7) 0.0289(7) -0.0023(6) -0.0012(5) 0.0021(6)
    C9 0.0240(6) 0.0271(7) 0.0267(6) 0.0021(6) 0.0017(5) -0.0016(6)
    C10 0.0302(7) 0.0291(8) 0.0223(6) 0.0015(6) 0.0008(5) -0.0040(6)
    C11 0.0477(9) 0.0388(10) 0.0404(9) -0.0081(8) 0.0035(7) 0.0082(8)
    C12 0.0232(6) 0.0350(8) 0.0284(7) -0.0005(6) -0.0017(5) -0.0012(6)
    C13 0.0290(7) 0.0449(10) 0.0381(8) 0.0022(8) 0.0010(6) -0.0077(8)
    C14 0.0299(7) 0.0590(12) 0.0394(8) 0.0068(8) 0.0068(6) -0.0014(9)
    C15 0.0247(7) 0.0602(12) 0.0445(9) -0.0010(8) 0.0029(6) 0.0106(9)
    C16 0.0314(8) 0.0473(11) 0.0460(9) -0.0093(8) -0.0031(7) 0.0041(9)
    C17 0.0286(7) 0.0370(9) 0.0357(8) -0.0045(7) 0.0002(6) -0.0014(7)
    C18 0.0414(9) 0.0287(9) 0.0673(12) -0.0008(8) 0.0203(8) 0.0072(9)
    C19 0.0671(12) 0.0411(11) 0.0331(8) 0.0001(10) -0.0126(8) 0.0006(8)
_geom_special_details
;
All e.s.d.'s (except the e.s.d. in the dihedral angle between two l.s. planes)
are estimated using the full covariance matrix. The cell e.s.d.'s are taken
into account individually in the estimation of e.s.d.'s in distances, angles
and torsion angles; correlations between e.s.d.'s in cell parameters are only
used when they are defined by crystal symmetry. An approximate (isotropic)
treatment of cell e.s.d.'s is used for estimating e.s.d.'s involving l.s.
planes.
;
loop_
    _geom_bond_atom_site_label_1
    _geom_bond_atom_site_label_2
    _geom_bond_site_symmetry_2
    _geom_bond_distance
    _geom_bond_publ_flag
    O1 C4 . 1.3696(19) ?
    O1 C18 . 1.424(2) ?
    O2 C5 . 1.3704(18) ?
    O2 C19 . 1.421(2) ?
    O3 C10 . 1.2017(18) ?
    O4 C10 . 1.3429(18) ?
    O4 C11 . 1.445(2) ?
    N1 C9 . 1.4552(18) ?
    N1 C1 . 1.467(2) ?
    N1 H1N . 0.909(14) ?
    C1 C12 . 1.5178(19) ?
    C1 C2 . 1.525(2) ?
    C1 H1 . 1.0000 ?
    C2 C7 . 1.381(2) ?
    C2 C3 . 1.407(2) ?
    C3 C4 . 1.383(2) ?
    C3 H3 . 0.9500 ?
    C4 C5 . 1.403(2) ?
    C5 C6 . 1.384(2) ?
    C6 C7 . 1.4118(18) ?
    C6 H6 . 0.9500 ?
    C7 C8 . 1.513(2) ?
    C8 C9 . 1.5317(19) ?
    C8 H8A . 0.9900 ?
    C8 H8B . 0.9900 ?
    C9 C10 . 1.512(2) ?
    C9 H9 . 1.0000 ?
    C11 H11A . 0.9800 ?
    C11 H11B . 0.9800 ?
    C11 H11C . 0.9800 ?
    C12 C17 . 1.392(2) ?
    C12 C13 . 1.394(2) ?
    C13 C14 . 1.395(2) ?
    C13 H13 . 0.9500 ?
    C14 C15 . 1.380(3) ?
    C14 H14 . 0.9500 ?
    C15 C16 . 1.382(3) ?
    C15 H15 . 0.9500 ?
    C16 C17 . 1.398(2) ?
    C16 H16 . 0.9500 ?
    C17 H17 . 0.9500 ?
    C18 H18A . 0.9800 ?
    C18 H18B . 0.9800 ?
    C18 H18C . 0.9800 ?
    C19 H19A . 0.9800 ?
    C19 H19B . 0.9800 ?
    C19 H19C . 0.9800 ?
loop_
    _geom_angle_atom_site_label_1
    _geom_angle_atom_site_label_2
    _geom_angle_atom_site_label_3
    _geom_angle_site_symmetry_1
    _geom_angle_site_symmetry_3
    _geom_angle
    _geom_angle_publ_flag
    C4 O1 C18 . . 117.28(14) ?
    C5 O2 C19 . . 116.41(13) ?
    C10 O4 C11 . . 115.40(13) ?
    C9 N1 C1 . . 110.63(12) ?
    C9 N1 H1N . . 109.5(12) ?
    C1 N1 H1N . . 106.5(15) ?
    N1 C1 C12 . . 109.42(13) ?
    N1 C1 C2 . . 108.75(12) ?
    C12 C1 C2 . . 111.26(12) ?
    N1 C1 H1 . . 109.1 ?
    C12 C1 H1 . . 109.1 ?
    C2 C1 H1 . . 109.1 ?
    C7 C2 C3 . . 119.79(13) ?
    C7 C2 C1 . . 121.43(13) ?
    C3 C2 C1 . . 118.75(13) ?
    C4 C3 C2 . . 120.72(14) ?
    C4 C3 H3 . . 119.6 ?
    C2 C3 H3 . . 119.6 ?
    O1 C4 C3 . . 125.04(15) ?
    O1 C4 C5 . . 115.36(14) ?
    C3 C4 C5 . . 119.55(14) ?
    O2 C5 C6 . . 124.75(14) ?
    O2 C5 C4 . . 115.61(14) ?
    C6 C5 C4 . . 119.64(13) ?
    C5 C6 C7 . . 120.76(14) ?
    C5 C6 H6 . . 119.6 ?
    C7 C6 H6 . . 119.6 ?
    C2 C7 C6 . . 119.20(13) ?
    C2 C7 C8 . . 121.88(12) ?
    C6 C7 C8 . . 118.89(13) ?
    C7 C8 C9 . . 110.34(12) ?
    C7 C8 H8A . . 109.6 ?
    C9 C8 H8A . . 109.6 ?
    C7 C8 H8B . . 109.6 ?
    C9 C8 H8B . . 109.6 ?
    H8A C8 H8B . . 108.1 ?
    N1 C9 C10 . . 109.60(12) ?
    N1 C9 C8 . . 108.29(11) ?
    C10 C9 C8 . . 112.19(12) ?
    N1 C9 H9 . . 108.9 ?
    C10 C9 H9 . . 108.9 ?
    C8 C9 H9 . . 108.9 ?
    O3 C10 O4 . . 123.84(15) ?
    O3 C10 C9 . . 124.95(14) ?
    O4 C10 C9 . . 111.20(12) ?
    O4 C11 H11A . . 109.5 ?
    O4 C11 H11B . . 109.5 ?
    H11A C11 H11B . . 109.5 ?
    O4 C11 H11C . . 109.5 ?
    H11A C11 H11C . . 109.5 ?
    H11B C11 H11C . . 109.5 ?
    C17 C12 C13 . . 119.00(14) ?
    C17 C12 C1 . . 120.67(14) ?
    C13 C12 C1 . . 120.31(14) ?
    C12 C13 C14 . . 120.43(18) ?
    C12 C13 H13 . . 119.8 ?
    C14 C13 H13 . . 119.8 ?
    C15 C14 C13 . . 120.18(18) ?
    C15 C14 H14 . . 119.9 ?
    C13 C14 H14 . . 119.9 ?
    C14 C15 C16 . . 119.84(16) ?
    C14 C15 H15 . . 120.1 ?
    C16 C15 H15 . . 120.1 ?
    C15 C16 C17 . . 120.37(18) ?
    C15 C16 H16 . . 119.8 ?
    C17 C16 H16 . . 119.8 ?
    C12 C17 C16 . . 120.14(16) ?
    C12 C17 H17 . . 119.9 ?
    C16 C17 H17 . . 119.9 ?
    O1 C18 H18A . . 109.5 ?
    O1 C18 H18B . . 109.5 ?
    H18A C18 H18B . . 109.5 ?
    O1 C18 H18C . . 109.5 ?
    H18A C18 H18C . . 109.5 ?
    H18B C18 H18C . . 109.5 ?
    O2 C19 H19A . . 109.5 ?
    O2 C19 H19B . . 109.5 ?
    H19A C19 H19B . . 109.5 ?
    O2 C19 H19C . . 109.5 ?
    H19A C19 H19C . . 109.5 ?
    H19B C19 H19C . . 109.5 ?
loop_
    _geom_torsion_atom_site_label_1
    _geom_torsion_atom_site_label_2
    _geom_torsion_atom_site_label_3
    _geom_torsion_atom_site_label_4
    _geom_torsion_site_symmetry_1
    _geom_torsion_site_symmetry_2
    _geom_torsion_site_symmetry_3
    _geom_torsion_site_symmetry_4
    _geom_torsion
    _geom_torsion_publ_flag
    C9 N1 C1 C12 . . . . -177.34(12) ?
    C9 N1 C1 C2 . . . . -55.63(14) ?
    N1 C1 C2 C7 . . . . 16.42(18) ?
    C12 C1 C2 C7 . . . . 137.00(14) ?
    N1 C1 C2 C3 . . . . -161.44(13) ?
    C12 C1 C2 C3 . . . . -40.86(19) ?
    C7 C2 C3 C4 . . . . -4.0(2) ?
    C1 C2 C3 C4 . . . . 173.89(14) ?
    C18 O1 C4 C3 . . . . -0.3(2) ?
    C18 O1 C4 C5 . . . . -177.71(14) ?
    C2 C3 C4 O1 . . . . -178.59(14) ?
    C2 C3 C4 C5 . . . . -1.2(2) ?
    C19 O2 C5 C6 . . . . -5.8(2) ?
    C19 O2 C5 C4 . . . . 173.61(15) ?
    O1 C4 C5 O2 . . . . 3.6(2) ?
    C3 C4 C5 O2 . . . . -174.04(14) ?
    O1 C4 C5 C6 . . . . -177.03(13) ?
    C3 C4 C5 C6 . . . . 5.4(2) ?
    O2 C5 C6 C7 . . . . 175.00(14) ?
    C4 C5 C6 C7 . . . . -4.4(2) ?
    C3 C2 C7 C6 . . . . 5.0(2) ?
    C1 C2 C7 C6 . . . . -172.82(13) ?
    C3 C2 C7 C8 . . . . -176.77(13) ?
    C1 C2 C7 C8 . . . . 5.4(2) ?
    C5 C6 C7 C2 . . . . -0.9(2) ?
    C5 C6 C7 C8 . . . . -179.14(14) ?
    C2 C7 C8 C9 . . . . 9.86(19) ?
    C6 C7 C8 C9 . . . . -171.91(13) ?
    C1 N1 C9 C10 . . . . -163.99(11) ?
    C1 N1 C9 C8 . . . . 73.33(15) ?
    C7 C8 C9 N1 . . . . -46.80(16) ?
    C7 C8 C9 C10 . . . . -167.89(11) ?
    C11 O4 C10 O3 . . . . 3.2(2) ?
    C11 O4 C10 C9 . . . . -175.80(13) ?
    N1 C9 C10 O3 . . . . 2.7(2) ?
    C8 C9 C10 O3 . . . . 123.00(16) ?
    N1 C9 C10 O4 . . . . -178.38(12) ?
    C8 C9 C10 O4 . . . . -58.05(15) ?
    N1 C1 C12 C17 . . . . -130.54(15) ?
    C2 C1 C12 C17 . . . . 109.27(16) ?
    N1 C1 C12 C13 . . . . 51.37(18) ?
    C2 C1 C12 C13 . . . . -68.82(19) ?
    C17 C12 C13 C14 . . . . 1.2(3) ?
    C1 C12 C13 C14 . . . . 179.29(16) ?
    C12 C13 C14 C15 . . . . 0.5(3) ?
    C13 C14 C15 C16 . . . . -1.9(3) ?
    C14 C15 C16 C17 . . . . 1.6(3) ?
    C13 C12 C17 C16 . . . . -1.4(2) ?
    C1 C12 C17 C16 . . . . -179.55(15) ?
    C15 C16 C17 C12 . . . . 0.1(3) ?
loop_
    _geom_hbond_atom_site_label_D
    _geom_hbond_atom_site_label_H
    _geom_hbond_atom_site_label_A
    _geom_hbond_site_symmetry_A
    _geom_hbond_distance_DH
    _geom_hbond_distance_HA
    _geom_hbond_distance_DA
    _geom_hbond_angle_DHA
    N1 H1N O3 2_657 0.910(16) 2.2741(18) 3.0918(17) 149(2)
    C1 H1 O3 1_565 1.00 2.55 3.503(2) 160
    C19 H19B O2 2_546 0.98 2.53 3.270(2) 132
data_global
_journal_date_recd_electronic     2011-05-15
_journal_date_accepted     2011-05-17
_journal_name_full     'Acta Crystallographica, Section E'
_journal_year     2011
_journal_volume     67
_journal_issue      6
_journal_page_first     o1501
_journal_page_last     o1501
_journal_paper_category     QO
_journal_coeditor_code     IS2714
_publ_contact_author_name     'Glenn E. M. Maguire'
_publ_contact_author_address
;
School of Chemistry, University of KwaZulu Natal, Durban 4000
;
_publ_contact_author_email     'maguireg@ukzn.ac.za'
_publ_contact_author_fax     ?
_publ_contact_author_phone     '+27312601113'
_publ_section_title
;
(1<i>S</i>,3<i>S</i>)-Methyl
6,7-dimethoxy-1-phenyl-1,2,3,4-tetrahydroisoquinoline-3-carboxylate
;
loop_
    _publ_author_name
    _publ_author_footnote
    _publ_author_address
    'Naicker, Tricia' ?
;
School of Pharmacy and Pharmacology, University of KwaZulu Natal, Durban 4000
South Africa
;
    'Govender, Thavendran' .
;
School of Pharmacy and Pharmacology, University of KwaZulu Natal, Durban 4000
South Africa
;
    'Kruger, Hendrik G.' .
;
School of Chemistry, University of KwaZulu Natal, Durban 4000
South Africa
;
    'Maguire, Glenn E. M.' .
;
School of Chemistry, University of KwaZulu Natal, Durban 4000
South Africa
;
