# Supplementary material for: (1S,3S)-Methyl 6,7-dimeth­oxy-1-phenyl-1,2,3,4-tetra­hydro­isoquinoline-3-carboxyl­ate
Source: Acta Crystallogr Sect E Struct Rep Online. 2011 May 25;67(Pt 6):o1501. doi: 10.1107/S1600536811018782 (PMC3120575; doi:10.1107/S1600536811018782)
Supplement: Supplementary file 2 [file e-67-o1501-Isup2.hkl]

# 
# h,k,l, Fc-squared, Fo-squared, sigma(Fo-squared) and status flag 
# 
data_I
_shelx_title ' tricia17 in P2(1)' 
_shelx_refln_list_code          4 
_shelx_F_calc_maximum       81.55 
_exptl_crystal_F_000       348.00 
_reflns_d_resolution_high  0.7502 
 
loop_ 
 _symmetry_equiv_pos_as_xyz 
 'x, y, z' 
 '-x, y+1/2, -z' 
 
_cell_length_a     9.3841 
_cell_length_b     6.3453 
_cell_length_c    14.2048 
_cell_angle_alpha  90.000 
_cell_angle_beta   94.475 
_cell_angle_gamma  90.000 
 
_shelx_F_squared_multiplier     1.000 
 
loop_ 
 _refln_index_h 
 _refln_index_k 
 _refln_index_l 
 _refln_F_squared_calc 
 _refln_F_squared_meas 
 _refln_F_squared_sigma 
 _refln_observed_status 
   1   0   0      769.11      754.29     12.04 o 
   2   0   0     2753.37     2727.60     38.17 o 
   3   0   0      117.00      113.85      1.14 o 
   4   0   0     1483.55     1519.32     13.07 o 
   5   0   0       17.37       17.69      0.31 o 
   6   0   0      246.26      238.02      2.33 o 
   7   0   0      185.75      176.60      2.07 o 
   8   0   0       99.18       92.15      1.36 o 
   9   0   0        7.49        6.92      0.40 o 
  10   0   0        2.45        0.92      0.47 o 
  11   0   0        0.54       -0.15      0.61 o 
  12   0   0       15.21       15.65      1.12 o 
   1   1   0      724.47      662.58      5.10 o 
   2   1   0      707.15      686.80      4.85 o 
   3   1   0      181.86      176.94      1.28 o 
   4   1   0      151.12      174.25      1.28 o 
   5   1   0      818.80      862.04      6.94 o 
   6   1   0       78.75       84.46      0.72 o 
   7   1   0       17.29       15.27      0.28 o 
   8   1   0      100.98       98.86      0.98 o 
   9   1   0       79.29       75.23      1.59 o 
  10   1   0        9.69        9.88      0.48 o 
  11   1   0        9.51        8.42      0.65 o 
  12   1   0       44.54       48.12      1.34 o 
   0   2   0      647.86      609.46      5.09 o 
   1   2   0       10.47       12.11      0.15 o 
   2   2   0      103.90      114.97      0.87 o 
   3   2   0      128.54      134.93      1.05 o 
   4   2   0      130.11      136.12      2.24 o 
   5   2   0      167.71      172.51      1.48 o 
   6   2   0       59.23       57.47      0.59 o 
   7   2   0        2.15        1.83      0.16 o 
   8   2   0       47.72       45.18      0.62 o 
   9   2   0       60.54       61.88      0.86 o 
  10   2   0       63.27       63.12      1.14 o 
  11   2   0       16.82       16.06      0.84 o 
  12   2   0       32.34       31.32      1.38 o 
   1   3   0      591.26      599.58      3.83 o 
   2   3   0       23.27       20.35      0.24 o 
   3   3   0       26.76       29.21      0.57 o 
   4   3   0      230.80      231.81      1.78 o 
   5   3   0      206.94      200.95      1.65 o 
   6   3   0        2.15        1.70      0.21 o 
   7   3   0      160.97      155.09      2.03 o 
   8   3   0      219.31      214.98      3.25 o 
   9   3   0        9.85        7.36      0.41 o 
  10   3   0       35.70       34.25      0.96 o 
  11   3   0        3.60        2.96      0.61 o 
   0   4   0      259.34      295.08      2.75 o 
   1   4   0      223.02      229.93      1.59 o 
   2   4   0       58.71       64.31      0.75 o 
   3   4   0      109.69      115.49      1.06 o 
   4   4   0        2.73        2.37      0.20 o 
   5   4   0        7.43        5.87      0.29 o 
   6   4   0       23.62       24.74      1.18 o 
   7   4   0       40.26       36.50      0.96 o 
   8   4   0       36.89       35.97      1.05 o 
   9   4   0       26.71       25.28      0.72 o 
  10   4   0       14.76       14.63      0.95 o 
   1   5   0       57.47       55.37      0.54 o 
   2   5   0      478.62      492.52      3.65 o 
   3   5   0       73.18       74.59      0.79 o 
   4   5   0       49.01       46.77      0.66 o 
   5   5   0       29.72       30.98      0.62 o 
   6   5   0       21.82       23.49      0.69 o 
   7   5   0       21.60       23.07      0.97 o 
   8   5   0       38.53       41.39      1.64 o 
   9   5   0       13.13       11.59      1.20 o 
  10   5   0        2.22        2.11      0.81 o 
   0   6   0      242.87      254.23      2.99 o 
   1   6   0       94.37       98.70      1.04 o 
   2   6   0      192.86      202.84      2.02 o 
   3   6   0      189.34      191.53      2.53 o 
   4   6   0       13.32       13.19      0.54 o 
   5   6   0        1.15        1.13      0.32 o 
   6   6   0       11.16       10.83      0.59 o 
   7   6   0        9.70        8.86      0.65 o 
   8   6   0       24.31       28.99      1.20 o 
   1   7   0       11.76       12.00      0.86 o 
   2   7   0       34.73       35.36      0.93 o 
   3   7   0        5.66        6.17      0.66 o 
   4   7   0        9.89       10.41      0.59 o 
   5   7   0        8.58        7.18      0.78 o 
   6   7   0        5.56        6.15      0.73 o 
   7   7   0        3.46        3.56      1.22 o 
   0   8   0        6.64        6.97      1.01 o 
   1   8   0        7.47        9.22      0.96 o 
   2   8   0        6.45        6.26      1.00 o 
   3   8   0        0.54        1.21      0.77 o 
   4   8   0        5.08        3.73      0.86 o 
 -12   0   1       22.06       21.87      1.43 o 
 -11   0   1        3.29        3.48      0.69 o 
 -10   0   1        3.75        2.34      0.44 o 
  -9   0   1      133.03      123.09      1.93 o 
  -8   0   1       95.07       98.48      1.33 o 
  -7   0   1      136.92      144.96      1.68 o 
  -6   0   1       13.19       13.82      0.34 o 
  -5   0   1      519.66      562.22      5.04 o 
  -4   0   1      183.48      183.35      1.77 o 
  -3   0   1        2.94        4.06      0.14 o 
  -2   0   1     1476.26     1516.43     14.58 o 
  -1   0   1     1756.32     1654.91     21.17 o 
   2   0   1     1324.65     1181.08     11.51 o 
   3   0   1      285.64      266.70      2.70 o 
   4   0   1      623.68      611.86      6.20 o 
   5   0   1      381.13      401.85      3.97 o 
   6   0   1       31.57       29.98      0.49 o 
   7   0   1       53.05       50.18      0.74 o 
   8   0   1        5.91        7.43      0.34 o 
   9   0   1        1.59        1.12      0.30 o 
  10   0   1        0.01       -0.07      0.39 o 
  11   0   1        4.13        4.98      0.70 o 
  12   0   1        3.41        4.22      0.88 o 
 -12   1   1       16.19       17.63      0.83 o 
 -11   1   1        8.02        6.83      0.82 o 
 -10   1   1       22.20       21.20      0.65 o 
  -9   1   1        6.74        4.78      0.37 o 
  -8   1   1      131.30      123.54      1.23 o 
  -7   1   1      182.27      185.53      1.45 o 
  -6   1   1      164.88      184.59      1.37 o 
  -5   1   1      337.25      376.82      2.48 o 
  -4   1   1     1000.80     1019.83      6.20 o 
  -3   1   1      714.09      707.60      4.58 o 
  -2   1   1     3282.18     3195.00     36.94 o 
  -1   1   1     4908.81     4954.17    108.58 o 
   0   1   1     2248.34     2167.94     20.59 o 
   1   1   1     1860.14     1802.87     12.80 o 
   2   1   1      805.77      734.76      4.77 o 
   3   1   1       13.06       16.86      0.20 o 
   4   1   1      277.02      301.96      2.15 o 
   5   1   1      141.22      134.24      1.03 o 
   6   1   1       62.92       64.06      0.59 o 
   7   1   1       97.29       91.17      0.85 o 
   8   1   1      138.53      140.07      1.36 o 
   9   1   1       72.25       73.98      0.94 o 
  10   1   1       59.83       61.52      1.21 o 
  11   1   1       76.85       87.68      1.71 o 
  12   1   1       12.78       12.90      0.84 o 
 -12   2   1       45.13       41.15      1.41 o 
 -11   2   1       11.89       10.55      0.61 o 
 -10   2   1       17.25       15.77      0.57 o 
  -9   2   1      115.15      103.13      1.51 o 
  -8   2   1      118.75      117.60      1.19 o 
  -7   2   1      129.53      128.00      2.36 o 
  -6   2   1        1.76        1.47      0.10 o 
  -5   2   1       83.58       97.25      0.84 o 
  -4   2   1      123.78      125.47      1.02 o 
  -3   2   1      841.95      819.50      5.45 o 
  -2   2   1       45.24       38.14      0.35 o 
  -1   2   1       78.14       70.40      0.56 o 
   0   2   1      281.59      271.82      1.77 o 
   1   2   1      219.36      210.64      1.40 o 
   2   2   1      124.75      132.12      1.03 o 
   3   2   1      365.74      380.02      2.58 o 
   4   2   1      284.42      321.83      2.40 o 
   5   2   1      227.03      246.17      1.85 o 
   6   2   1       67.68       60.05      0.57 o 
   7   2   1       28.85       28.06      0.37 o 
   8   2   1       41.30       37.26      0.54 o 
   9   2   1        9.88        9.78      0.59 o 
  10   2   1        2.06        2.25      0.38 o 
  11   2   1       33.84       32.55      1.08 o 
  12   2   1        8.67        7.02      0.99 o 
 -11   3   1        6.65        5.69      0.68 o 
 -10   3   1        3.13        1.85      0.39 o 
  -9   3   1        0.65        0.70      0.28 o 
  -8   3   1       75.21       79.13      1.12 o 
  -7   3   1       69.50       66.90      0.91 o 
  -6   3   1       53.07       53.01      0.62 o 
  -5   3   1      215.14      214.34      1.67 o 
  -4   3   1       32.65       42.85      0.73 o 
  -3   3   1      125.64      118.43      0.95 o 
  -2   3   1       10.05       12.15      0.20 o 
  -1   3   1      130.58      145.44      1.24 o 
   0   3   1       25.85       23.34      0.25 o 
   1   3   1       66.14       69.69      0.73 o 
   2   3   1     1069.34     1153.73      7.05 o 
   3   3   1       74.50       70.35      0.61 o 
   4   3   1        0.39        0.11      0.12 o 
   5   3   1       26.97       23.54      0.36 o 
   6   3   1      171.90      177.81      1.63 o 
   7   3   1       79.09       77.76      1.01 o 
   8   3   1        3.30        2.65      0.42 o 
   9   3   1       62.81       58.95      2.26 o 
  10   3   1       21.37       18.37      0.76 o 
  11   3   1        2.06        2.49      0.68 o 
 -11   4   1       36.64       36.65      3.02 o 
 -10   4   1       18.34       19.62      0.94 o 
  -9   4   1        2.05        1.76      0.38 o 
  -8   4   1        2.52        2.55      0.50 o 
  -7   4   1       44.69       43.98      0.69 o 
  -6   4   1      264.59      261.11      2.43 o 
  -5   4   1      103.06      101.59      1.08 o 
  -4   4   1       31.64       31.62      0.46 o 
  -3   4   1      199.42      201.89      2.09 o 
  -2   4   1       24.13       25.40      0.33 o 
  -1   4   1       43.29       43.98      0.42 o 
   0   4   1      626.42      641.82      3.99 o 
   1   4   1       53.20       44.67      0.43 o 
   2   4   1      178.51      191.86      1.40 o 
   3   4   1       55.71       59.09      0.57 o 
   4   4   1       74.29       72.86      0.73 o 
   5   4   1       10.11        8.15      0.25 o 
   6   4   1       34.02       34.66      0.55 o 
   7   4   1      101.75       97.82      1.32 o 
   8   4   1       59.27       54.20      1.83 o 
   9   4   1        9.70        9.50      0.93 o 
  10   4   1        3.12        3.18      0.67 o 
 -10   5   1       20.71       22.05      1.85 o 
  -9   5   1        1.98        1.62      0.70 o 
  -8   5   1       17.78       16.70      0.90 o 
  -7   5   1       41.43       40.27      0.90 o 
  -6   5   1       39.67       38.92      0.77 o 
  -5   5   1       58.85       59.70      0.91 o 
  -4   5   1      299.37      310.02      2.59 o 
  -3   5   1      233.41      230.99      2.04 o 
  -2   5   1      245.05      251.60      1.99 o 
  -1   5   1      204.20      209.83      1.65 o 
   0   5   1        7.28        7.62      0.21 o 
   1   5   1       36.97       37.72      0.43 o 
   2   5   1       42.88       42.64      0.50 o 
   3   5   1       26.56       27.39      0.41 o 
   4   5   1       20.27       17.81      0.34 o 
   5   5   1       59.32       58.35      0.88 o 
   6   5   1       12.66       11.87      0.32 o 
   7   5   1        4.45        4.92      0.39 o 
   8   5   1       13.84       13.48      0.68 o 
   9   5   1       15.70       14.56      1.21 o 
  -8   6   1        4.14        3.70      0.85 o 
  -7   6   1        2.30        1.40      0.55 o 
  -6   6   1       23.50       25.30      0.83 o 
  -5   6   1       13.66       13.08      0.66 o 
  -4   6   1       18.07       17.48      0.46 o 
  -3   6   1      135.51      138.58      1.50 o 
  -2   6   1        8.01        7.91      0.32 o 
  -1   6   1       52.09       55.85      0.72 o 
   0   6   1      151.18      155.05      1.48 o 
   1   6   1      237.04      245.06      2.19 o 
   2   6   1       15.48       15.34      0.70 o 
   3   6   1        9.31        9.00      0.49 o 
   4   6   1       27.05       26.89      0.59 o 
   5   6   1       19.15       18.27      1.03 o 
   6   6   1        8.66        9.14      0.69 o 
   7   6   1       15.12       14.48      0.78 o 
   8   6   1        3.79        3.85      0.73 o 
  -7   7   1        1.00        1.98      0.73 o 
  -6   7   1       15.05       15.99      0.96 o 
  -5   7   1        5.13        5.62      0.67 o 
  -4   7   1       26.23       25.21      0.84 o 
  -3   7   1       38.86       38.63      1.45 o 
  -2   7   1        3.55        3.03      0.42 o 
  -1   7   1       92.27       95.26      1.62 o 
   0   7   1       19.50       21.48      1.08 o 
   1   7   1       59.10       62.99      1.75 o 
   2   7   1        7.20        6.49      0.48 o 
   3   7   1        6.70        6.68      0.64 o 
   4   7   1        1.40        2.03      0.43 o 
   5   7   1       18.65       19.88      0.97 o 
   6   7   1       13.50       13.64      0.91 o 
  -4   8   1        0.63        0.41      0.83 o 
  -3   8   1        2.68        2.13      0.65 o 
  -2   8   1        1.98        1.72      0.64 o 
  -1   8   1        0.71        0.42      1.51 o 
   0   8   1        0.50        1.17      0.70 o 
   1   8   1        3.27        4.37      0.97 o 
   2   8   1        1.58        1.59      0.87 o 
   3   8   1        9.41        8.84      0.80 o 
 -12   0   2        0.05       -0.08      0.85 o 
 -11   0   2       40.03       45.36      1.68 o 
 -10   0   2        1.00        0.38      0.40 o 
  -9   0   2       58.69       60.11      1.08 o 
  -8   0   2       57.56       69.32      1.07 o 
  -7   0   2      101.89       96.47      1.23 o 
  -6   0   2      622.33      644.27      5.88 o 
  -5   0   2      348.65      384.90      3.68 o 
  -4   0   2       78.58       70.87      0.75 o 
  -3   0   2      374.92      377.68      3.75 o 
  -2   0   2       10.43       13.56      0.26 o 
  -1   0   2     1106.41     1055.00     15.03 o 
   2   0   2      391.17      383.73      4.15 o 
   3   0   2       19.13       23.86      0.32 o 
   4   0   2      223.21      223.43      2.43 o 
   5   0   2      141.96      155.37      1.62 o 
   6   0   2       73.28       82.84      0.98 o 
   7   0   2      189.82      185.43      2.06 o 
   8   0   2        1.21        0.92      0.14 o 
   9   0   2        6.93        5.97      0.39 o 
  10   0   2        2.40        2.46      0.53 o 
  11   0   2       61.39       65.18      2.09 o 
  12   0   2        0.00        0.53      0.75 o 
 -12   1   2       28.77       32.31      1.07 o 
 -11   1   2        9.40        7.72      0.53 o 
 -10   1   2        7.79        8.02      0.42 o 
  -9   1   2        5.27        3.78      0.37 o 
  -8   1   2        6.97        8.46      0.52 o 
  -7   1   2        7.43        7.40      0.20 o 
  -6   1   2       14.10       16.22      0.25 o 
  -5   1   2       52.53       61.69      0.52 o 
  -4   1   2      252.94      241.90      1.63 o 
  -3   1   2      412.46      409.09      2.90 o 
  -2   1   2     6650.84     6748.70     86.03 o 
  -1   1   2     4682.39     4695.35    147.05 o 
   0   1   2      192.00      188.14      2.75 o 
   1   1   2      604.42      570.23      4.22 o 
   2   1   2      677.25      631.71      4.38 o 
   3   1   2      328.36      340.82      3.11 o 
   4   1   2       64.81       66.86      0.55 o 
   5   1   2      175.59      176.61      1.35 o 
   6   1   2      157.22      158.43      1.23 o 
   7   1   2       14.05       13.86      0.26 o 
   8   1   2       37.07       36.00      0.59 o 
   9   1   2      161.00      166.78      1.78 o 
  10   1   2       57.74       62.37      2.16 o 
  11   1   2       15.39       15.69      0.71 o 
  12   1   2       44.28       50.86      1.59 o 
 -12   2   2       14.18       13.60      0.94 o 
 -11   2   2       16.84       15.05      1.14 o 
 -10   2   2       23.97       20.59      0.68 o 
  -9   2   2        7.23        5.34      0.25 o 
  -8   2   2      103.06      104.93      1.13 o 
  -7   2   2       28.96       28.02      0.37 o 
  -6   2   2       41.64       37.69      0.95 o 
  -5   2   2      403.28      405.50      2.82 o 
  -4   2   2      265.73      249.53      1.71 o 
  -3   2   2      142.16      149.57      1.13 o 
  -2   2   2      760.05      761.00      5.29 o 
  -1   2   2      170.39      161.69      1.26 o 
   0   2   2      544.89      514.80      3.61 o 
   1   2   2      311.07      298.44      2.09 o 
   2   2   2        1.32        1.10      0.17 o 
   3   2   2     1058.29     1104.08      7.57 o 
   4   2   2      234.35      271.49      2.14 o 
   5   2   2       29.60       24.28      0.38 o 
   6   2   2       44.44       46.76      0.52 o 
   7   2   2      175.42      172.62      1.46 o 
   8   2   2        9.20        9.18      0.24 o 
   9   2   2        0.62        0.60      0.18 o 
  10   2   2       17.03       17.46      0.65 o 
  11   2   2       13.41       12.65      0.79 o 
 -11   3   2        6.13        6.72      0.77 o 
 -10   3   2        1.09        1.48      0.40 o 
  -9   3   2        1.94        2.34      0.34 o 
  -8   3   2       13.01       12.45      0.52 o 
  -7   3   2       26.57       24.17      0.40 o 
  -6   3   2        1.41        1.27      0.64 o 
  -5   3   2        1.90        1.08      0.30 o 
  -4   3   2      122.34      113.43      1.43 o 
  -3   3   2        4.78        3.52      0.14 o 
  -2   3   2       27.58       24.26      0.28 o 
  -1   3   2      255.77      282.14      1.95 o 
   0   3   2      465.24      475.34      3.21 o 
   1   3   2      258.84      263.75      1.91 o 
   2   3   2       18.68       18.51      0.23 o 
   3   3   2      217.90      228.61      1.69 o 
   4   3   2       11.97       12.48      0.25 o 
   5   3   2       83.96       87.86      0.90 o 
   6   3   2      105.80       98.93      1.06 o 
   7   3   2      363.37      354.40      3.66 o 
   8   3   2        1.89        1.27      0.20 o 
   9   3   2       54.63       49.30      1.02 o 
  10   3   2        5.38        4.52      0.52 o 
  11   3   2        3.03        2.87      0.61 o 
 -11   4   2        2.88        1.88      0.86 o 
 -10   4   2       12.51       11.48      0.80 o 
  -9   4   2       20.11       20.43      0.80 o 
  -8   4   2       13.41       12.84      0.92 o 
  -7   4   2       18.65       16.80      0.43 o 
  -6   4   2       83.26       84.99      1.03 o 
  -5   4   2      113.51      115.60      1.12 o 
  -4   4   2       79.04       75.99      0.69 o 
  -3   4   2       65.48       58.68      0.57 o 
  -2   4   2       51.16       52.05      0.52 o 
  -1   4   2       53.65       49.63      0.47 o 
   0   4   2      106.40      114.78      0.93 o 
   1   4   2      239.61      254.40      1.88 o 
   2   4   2      211.58      225.07      1.85 o 
   3   4   2      201.34      206.09      1.53 o 
   4   4   2       48.65       45.74      0.60 o 
   5   4   2       13.70       15.61      0.33 o 
   6   4   2      203.08      198.38      2.08 o 
   7   4   2       89.75       80.52      1.20 o 
   8   4   2        6.05        6.38      0.39 o 
   9   4   2        9.89       11.94      1.28 o 
  10   4   2        1.16        0.92      0.60 o 
 -10   5   2        5.21        3.63      0.80 o 
  -9   5   2       12.65       12.76      0.79 o 
  -8   5   2       36.92       38.85      1.06 o 
  -7   5   2        7.95        6.77      0.50 o 
  -6   5   2       42.93       43.79      1.36 o 
  -5   5   2       72.62       70.36      1.02 o 
  -4   5   2      276.39      282.40      2.40 o 
  -3   5   2      273.81      275.79      2.26 o 
  -2   5   2       11.40        9.78      0.32 o 
  -1   5   2       92.87       91.86      0.85 o 
   0   5   2        4.82        3.87      0.17 o 
   1   5   2        0.26        0.30      0.15 o 
   2   5   2      118.17      118.38      1.22 o 
   3   5   2       36.80       32.96      0.48 o 
   4   5   2        0.96        0.52      0.12 o 
   5   5   2       64.95       68.65      0.91 o 
   6   5   2       35.48       37.05      0.68 o 
   7   5   2        3.34        3.36      0.77 o 
   8   5   2        0.08        1.13      0.44 o 
   9   5   2       26.87       26.38      1.10 o 
  -8   6   2       44.30       46.13      1.41 o 
  -7   6   2       11.48       11.60      0.79 o 
  -6   6   2       11.40       11.30      0.60 o 
  -5   6   2       40.41       39.51      1.05 o 
  -4   6   2       25.65       24.71      0.99 o 
  -3   6   2       46.12       46.28      1.49 o 
  -2   6   2       46.79       47.44      0.70 o 
  -1   6   2       57.32       61.59      0.81 o 
   0   6   2       26.99       27.40      0.49 o 
   1   6   2       63.03       65.06      1.10 o 
   2   6   2       45.48       42.95      0.63 o 
   3   6   2       47.97       49.36      0.94 o 
   4   6   2       56.16       58.74      0.99 o 
   5   6   2       30.90       32.57      0.87 o 
   6   6   2        0.86        0.24      0.55 o 
   7   6   2       47.63       48.23      3.55 o 
   8   6   2       57.71       64.57      1.83 o 
  -6   7   2        1.50        1.72      0.59 o 
  -5   7   2        1.12        0.31      0.50 o 
  -4   7   2        4.48        4.96      0.47 o 
  -3   7   2       16.21       14.51      0.67 o 
  -2   7   2       43.00       46.58      1.08 o 
  -1   7   2       92.81      103.69      1.66 o 
   0   7   2       12.25       12.05      0.57 o 
   1   7   2       26.29       24.75      0.95 o 
   2   7   2        8.28        6.76      0.55 o 
   3   7   2       11.35       12.58      0.78 o 
   4   7   2        1.04        0.59      0.43 o 
   5   7   2        3.97        4.26      0.96 o 
   6   7   2        4.23        2.12      0.78 o 
  -3   8   2        1.86        1.42      0.67 o 
  -2   8   2       16.46       15.69      0.99 o 
  -1   8   2        4.12        2.89      0.70 o 
   0   8   2        5.97        6.69      0.82 o 
   1   8   2        0.85        1.31      0.75 o 
   2   8   2        9.66       10.18      0.96 o 
   3   8   2        6.60        5.36      0.96 o 
 -12   0   3       11.11       11.01      0.89 o 
 -11   0   3       14.58       15.46      1.00 o 
 -10   0   3        0.40        1.02      0.43 o 
  -9   0   3        4.88        4.56      0.38 o 
  -8   0   3       48.82       48.79      0.77 o 
  -7   0   3      206.35      229.92      2.47 o 
  -6   0   3       72.55       72.01      0.88 o 
  -5   0   3      632.75      659.16      6.19 o 
  -4   0   3       13.09       12.00      0.26 o 
  -3   0   3       13.43       11.60      0.24 o 
  -2   0   3      102.91       94.13      1.18 o 
  -1   0   3     1047.24     1006.11      9.37 o 
   0   0   3     1899.19     1809.68     18.08 o 
   2   0   3      293.21      264.32      3.12 o 
   3   0   3       21.14       22.01      0.33 o 
   4   0   3      126.33      127.17      1.35 o 
   5   0   3        1.39        2.46      0.17 o 
   6   0   3      403.70      395.31      3.92 o 
   7   0   3       40.58       40.60      0.63 o 
   8   0   3      611.58      639.65      6.85 o 
   9   0   3      559.93      609.12      7.96 o 
  10   0   3        2.56        2.52      0.52 o 
  11   0   3       17.93       15.57      1.23 o 
  12   0   3        2.40        2.67      0.96 o 
 -12   1   3        1.19        0.94      0.58 o 
 -11   1   3        5.14        4.41      0.49 o 
 -10   1   3       18.12       15.95      0.88 o 
  -9   1   3        9.63        9.58      0.34 o 
  -8   1   3       28.09       29.45      0.43 o 
  -7   1   3      199.80      211.35      1.61 o 
  -6   1   3        8.51        8.97      0.18 o 
  -5   1   3       44.37       42.52      0.40 o 
  -4   1   3     1562.64     1626.96     10.30 o 
  -3   1   3     1488.26     1454.65      9.28 o 
  -2   1   3     1416.78     1375.59      8.97 o 
  -1   1   3     1035.57      996.55      6.80 o 
   0   1   3     6047.00     6163.14     85.90 o 
   1   1   3      966.27      958.04      7.39 o 
   2   1   3      479.53      456.86      3.56 o 
   3   1   3       51.63       51.45      0.49 o 
   4   1   3      202.23      191.52      1.62 o 
   5   1   3       42.21       40.50      0.42 o 
   6   1   3      118.83      123.73      1.05 o 
   7   1   3       67.57       65.02      0.68 o 
   8   1   3       19.40       19.22      0.39 o 
   9   1   3      103.14      103.95      1.32 o 
  10   1   3       11.71       12.42      0.56 o 
  11   1   3       82.71       88.34      2.09 o 
  12   1   3        4.22        3.62      0.67 o 
 -12   2   3       24.28       29.22      1.23 o 
 -11   2   3        3.10        2.23      0.62 o 
 -10   2   3        2.99        3.14      0.59 o 
  -9   2   3       19.86       18.44      0.43 o 
  -8   2   3      144.76      141.17      1.65 o 
  -7   2   3       19.68       19.15      0.32 o 
  -6   2   3       28.62       29.00      0.37 o 
  -5   2   3      445.60      441.48      3.02 o 
  -4   2   3      470.82      468.10      3.36 o 
  -3   2   3      342.16      318.27      2.49 o 
  -2   2   3      816.91      847.38      5.63 o 
  -1   2   3      292.21      265.71      1.94 o 
   0   2   3      588.90      608.36      4.37 o 
   1   2   3      846.61      845.78      5.87 o 
   2   2   3      150.59      145.92      1.17 o 
   3   2   3      329.92      343.09      2.71 o 
   4   2   3      352.85      361.61      2.67 o 
   5   2   3      191.03      188.21      1.46 o 
   6   2   3       93.65       93.61      0.90 o 
   7   2   3      126.12      130.45      1.30 o 
   8   2   3       50.35       49.86      0.88 o 
   9   2   3       14.77       15.68      0.44 o 
  10   2   3        0.48        0.39      0.36 o 
  11   2   3        9.41        8.46      0.84 o 
 -11   3   3        3.75        3.38      0.69 o 
 -10   3   3       19.12       17.87      0.75 o 
  -9   3   3       12.43       12.38      0.49 o 
  -8   3   3       17.67       16.16      1.13 o 
  -7   3   3      159.30      158.10      1.58 o 
  -6   3   3       61.83       59.78      2.18 o 
  -5   3   3       53.31       47.26      0.44 o 
  -4   3   3       46.49       46.27      0.49 o 
  -3   3   3      288.08      300.34      2.09 o 
  -2   3   3      114.74      124.49      0.99 o 
  -1   3   3      783.92      853.11      5.67 o 
   0   3   3      668.54      712.53      4.78 o 
   1   3   3      928.78     1033.93      6.83 o 
   2   3   3       37.71       42.81      0.72 o 
   3   3   3       35.03       43.25      0.45 o 
   4   3   3       81.63       83.37      0.83 o 
   5   3   3       26.88       25.54      0.31 o 
   6   3   3       88.48       77.54      1.42 o 
   7   3   3       84.10       85.95      1.09 o 
   8   3   3        4.01        3.31      0.29 o 
   9   3   3       13.52       13.92      0.60 o 
  10   3   3        1.37        2.90      0.58 o 
  11   3   3       10.75        9.77      0.82 o 
 -10   4   3       12.85       11.88      0.75 o 
  -9   4   3       30.16       31.53      1.27 o 
  -8   4   3       28.30       28.88      0.71 o 
  -7   4   3       20.68       18.27      0.46 o 
  -6   4   3      109.43      102.48      1.89 o 
  -5   4   3      787.22      822.18      6.37 o 
  -4   4   3      114.98      114.78      0.98 o 
  -3   4   3       78.04       77.65      0.74 o 
  -2   4   3       16.03       16.82      0.27 o 
  -1   4   3      201.46      213.92      1.57 o 
   0   4   3      199.92      212.09      1.59 o 
   1   4   3      188.41      187.90      1.52 o 
   2   4   3        7.93        7.00      0.22 o 
   3   4   3       17.58       18.41      0.42 o 
   4   4   3      152.40      156.01      1.34 o 
   5   4   3        1.84        1.20      0.21 o 
   6   4   3       48.75       41.42      1.10 o 
   7   4   3       16.72       11.99      0.33 o 
   8   4   3      194.99      197.76      2.84 o 
   9   4   3       10.89        9.42      0.61 o 
  10   4   3        4.92        4.58      0.66 o 
 -10   5   3        4.07        2.78      0.87 o 
  -9   5   3        2.94        2.10      0.50 o 
  -8   5   3        2.02        2.06      0.60 o 
  -7   5   3       31.67       31.09      0.96 o 
  -6   5   3       20.96       18.25      0.57 o 
  -5   5   3       64.66       62.62      0.90 o 
  -4   5   3       39.68       39.17      0.54 o 
  -3   5   3       21.76       21.69      0.37 o 
  -2   5   3      141.50      146.31      1.24 o 
  -1   5   3      329.31      343.39      2.53 o 
   0   5   3       31.38       29.43      0.41 o 
   1   5   3       11.38       11.09      0.80 o 
   2   5   3       95.41       92.84      1.55 o 
   3   5   3       84.84       78.45      1.11 o 
   4   5   3        2.97        2.84      0.21 o 
   5   5   3       14.62       11.79      0.78 o 
   6   5   3       72.48       74.25      1.23 o 
   7   5   3       25.89       26.07      0.71 o 
   8   5   3       22.29       26.36      0.92 o 
   9   5   3       30.10       35.67      1.26 o 
  -8   6   3        7.37        5.49      0.75 o 
  -7   6   3       40.87       43.63      1.24 o 
  -6   6   3       20.64       19.49      0.76 o 
  -5   6   3       11.21        9.27      0.97 o 
  -4   6   3       16.62       16.39      0.70 o 
  -3   6   3        3.88        3.13      0.28 o 
  -2   6   3      136.68      136.94      1.67 o 
  -1   6   3       57.51       59.90      0.81 o 
   0   6   3       36.24       34.40      0.54 o 
   1   6   3        1.10        0.82      0.22 o 
   2   6   3        8.94        7.48      0.37 o 
   3   6   3       30.59       28.09      0.95 o 
   4   6   3       63.47       61.74      1.03 o 
   5   6   3        7.61        6.52      0.51 o 
   6   6   3       44.21       44.27      1.41 o 
   7   6   3        9.03        8.17      0.63 o 
   8   6   3       17.84       19.58      1.03 o 
  -6   7   3       12.50       12.60      0.91 o 
  -5   7   3        1.56        1.59      0.52 o 
  -4   7   3       24.55       26.36      1.25 o 
  -3   7   3       33.29       36.45      1.06 o 
  -2   7   3       34.73       37.78      1.03 o 
  -1   7   3      104.07      107.44      3.50 o 
   0   7   3       19.25       20.34      1.08 o 
   1   7   3        0.36        0.22      0.42 o 
   2   7   3        5.32        3.54      0.46 o 
   3   7   3      109.63      115.42      2.66 o 
   4   7   3        2.11        2.33      0.47 o 
   5   7   3       13.33       13.39      0.80 o 
   6   7   3        1.61        0.29      0.88 o 
  -3   8   3        2.49        3.24      0.65 o 
  -2   8   3       25.36       25.48      1.16 o 
  -1   8   3       10.18        9.74      1.12 o 
   0   8   3       13.73       13.87      1.03 o 
   1   8   3       14.98       16.93      2.23 o 
   2   8   3       17.31       17.42      3.64 o 
   3   8   3        0.39       -0.78      0.83 o 
 -12   0   4       22.65       26.70      1.56 o 
 -11   0   4       13.61       17.21      1.45 o 
 -10   0   4       44.16       44.93      1.44 o 
  -9   0   4       13.30       13.59      0.60 o 
  -8   0   4       23.85       17.73      0.45 o 
  -7   0   4       87.51       82.61      1.10 o 
  -6   0   4       20.80       20.52      0.40 o 
  -5   0   4      528.59      552.53      5.52 o 
  -4   0   4      739.12      718.27      6.86 o 
  -3   0   4      312.75      289.92      3.06 o 
  -2   0   4      500.95      472.22      5.08 o 
  -1   0   4      258.96      286.49      2.99 o 
   0   0   4     1164.99     1125.77     12.11 o 
   1   0   4     2376.28     2385.75     24.03 o 
   2   0   4        8.51       14.27      0.30 o 
   3   0   4      203.72      216.07      2.48 o 
   4   0   4      138.85      137.28      1.66 o 
   5   0   4      197.68      208.05      2.22 o 
   6   0   4       77.57       74.77      0.95 o 
   7   0   4      416.53      411.72      4.04 o 
   8   0   4      662.56      704.18      8.00 o 
   9   0   4       95.86      102.41      1.82 o 
  10   0   4       88.41       91.71      2.45 o 
  11   0   4        9.33       10.04      1.08 o 
 -12   1   4       40.30       47.20      1.92 o 
 -11   1   4        4.31        4.38      0.52 o 
 -10   1   4       49.11       50.71      1.21 o 
  -9   1   4       89.90       83.36      1.49 o 
  -8   1   4      103.02      101.92      0.98 o 
  -7   1   4      271.51      277.73      2.21 o 
  -6   1   4      276.44      274.39      2.06 o 
  -5   1   4        4.36        3.88      0.15 o 
  -4   1   4      114.29      120.74      1.07 o 
  -3   1   4       39.45       40.01      0.42 o 
  -2   1   4      144.95      141.16      1.05 o 
  -1   1   4      457.99      435.12      3.34 o 
   0   1   4      366.96      342.67      2.52 o 
   1   1   4     2906.10     2966.38     54.56 o 
   2   1   4      515.81      532.61      4.27 o 
   3   1   4      455.11      466.06      3.68 o 
   4   1   4       80.12       82.07      1.41 o 
   5   1   4      456.09      448.48      3.46 o 
   6   1   4       20.26       18.52      0.30 o 
   7   1   4      115.99      113.88      1.08 o 
   8   1   4        0.26        0.55      0.20 o 
   9   1   4       12.74       11.72      0.39 o 
  10   1   4       27.08       26.51      0.82 o 
  11   1   4        6.71        6.39      0.78 o 
 -12   2   4        7.54        9.48      0.88 o 
 -11   2   4        8.47        8.53      0.74 o 
 -10   2   4        1.93        1.84      0.34 o 
  -9   2   4       19.11       20.55      0.47 o 
  -8   2   4      145.04      140.44      2.18 o 
  -7   2   4      121.62      115.81      2.26 o 
  -6   2   4       27.52       30.44      0.37 o 
  -5   2   4      469.87      502.71      3.53 o 
  -4   2   4      356.89      353.39      2.52 o 
  -3   2   4     1064.62     1154.67      7.74 o 
  -2   2   4      145.41      144.52      1.11 o 
  -1   2   4     1474.00     1551.78     10.55 o 
   0   2   4      844.64      869.19      6.31 o 
   1   2   4      330.29      340.16      2.62 o 
   2   2   4       80.55       94.43      0.86 o 
   3   2   4      441.63      438.88      3.33 o 
   4   2   4       11.57        9.14      0.18 o 
   5   2   4       82.12       83.76      0.82 o 
   6   2   4       89.84       94.28      0.87 o 
   7   2   4        3.33        3.02      0.15 o 
   8   2   4       11.38       10.31      0.31 o 
   9   2   4        0.72        0.08      0.51 o 
  10   2   4        4.78        6.21      0.52 o 
  11   2   4       27.81       31.02      1.35 o 
 -11   3   4        1.57        0.92      0.64 o 
 -10   3   4       12.35       11.69      0.67 o 
  -9   3   4       42.68       40.96      1.08 o 
  -8   3   4       99.54       98.48      1.28 o 
  -7   3   4      119.79      123.96      1.42 o 
  -6   3   4      309.67      311.41      2.36 o 
  -5   3   4      234.79      227.60      2.02 o 
  -4   3   4      188.09      181.71      1.45 o 
  -3   3   4      152.55      166.32      1.34 o 
  -2   3   4       57.95       49.00      0.50 o 
  -1   3   4      301.63      310.28      3.17 o 
   0   3   4      422.38      462.55      3.42 o 
   1   3   4      290.93      293.05      2.10 o 
   2   3   4       84.13       86.42      0.81 o 
   3   3   4       11.80       10.32      0.22 o 
   4   3   4       91.39       91.25      0.86 o 
   5   3   4      123.14      122.32      1.15 o 
   6   3   4        3.38        2.41      0.16 o 
   7   3   4        2.56        2.14      0.33 o 
   8   3   4        7.17        7.15      0.38 o 
   9   3   4       16.00       14.71      0.88 o 
  10   3   4        3.45        2.33      0.47 o 
  11   3   4        3.12        3.03      0.81 o 
 -10   4   4        0.53        0.84      0.66 o 
  -9   4   4        7.08        7.48      1.30 o 
  -8   4   4        1.79        1.14      0.47 o 
  -7   4   4       38.15       37.11      1.64 o 
  -6   4   4      107.72      109.80      1.42 o 
  -5   4   4      592.22      606.70      5.12 o 
  -4   4   4      138.56      134.84      1.20 o 
  -3   4   4      121.26      121.11      1.04 o 
  -2   4   4       36.91       33.76      0.75 o 
  -1   4   4       26.61       27.30      0.37 o 
   0   4   4      189.38      183.76      1.39 o 
   1   4   4       74.03       66.63      0.65 o 
   2   4   4       21.52       20.96      0.29 o 
   3   4   4      146.57      148.33      1.23 o 
   4   4   4        1.95        2.39      0.17 o 
   5   4   4       57.42       47.32      1.09 o 
   6   4   4       11.34        8.79      0.34 o 
   7   4   4       21.16       18.88      1.04 o 
   8   4   4       68.94       73.82      1.88 o 
   9   4   4       28.68       28.06      0.95 o 
  10   4   4       12.12       12.45      0.81 o 
  -9   5   4       20.88       26.96      1.03 o 
  -8   5   4       29.06       29.48      0.94 o 
  -7   5   4       20.22       20.38      0.74 o 
  -6   5   4       18.13       16.81      0.89 o 
  -5   5   4       17.30       18.81      0.39 o 
  -4   5   4       67.92       70.57      0.75 o 
  -3   5   4        9.76        9.48      0.82 o 
  -2   5   4       30.07       28.58      0.41 o 
  -1   5   4       21.90       20.97      0.34 o 
   0   5   4       79.42       80.70      0.79 o 
   1   5   4       93.64       98.12      1.24 o 
   2   5   4       60.29       55.63      1.22 o 
   3   5   4       28.87       28.36      0.63 o 
   4   5   4      139.36      137.23      1.49 o 
   5   5   4      180.93      173.62      1.83 o 
   6   5   4       15.74       16.47      0.53 o 
   7   5   4      104.17      109.28      1.90 o 
   8   5   4        8.36        7.76      0.79 o 
   9   5   4       13.33       11.93      1.37 o 
  -8   6   4        5.71        5.27      1.15 o 
  -7   6   4        0.34        1.33      0.72 o 
  -6   6   4        6.98        5.57      1.09 o 
  -5   6   4       10.14       10.45      0.46 o 
  -4   6   4        2.06        1.72      0.26 o 
  -3   6   4       17.99       19.15      0.82 o 
  -2   6   4       46.34       45.28      0.68 o 
  -1   6   4       12.60       11.92      0.49 o 
   0   6   4        6.60        7.23      0.55 o 
   1   6   4       24.04       23.54      0.77 o 
   2   6   4       24.70       23.13      0.46 o 
   3   6   4       15.54       15.27      0.46 o 
   4   6   4       31.63       33.61      0.85 o 
   5   6   4       24.14       29.11      1.20 o 
   6   6   4        5.33        4.17      0.45 o 
   7   6   4       61.12       67.67      1.67 o 
   8   6   4        7.00        5.97      0.94 o 
  -6   7   4        5.84        5.73      1.32 o 
  -5   7   4        3.36        3.17      0.56 o 
  -4   7   4       10.41       10.65      0.69 o 
  -3   7   4       23.68       24.13      0.84 o 
  -2   7   4        6.77        6.89      1.19 o 
  -1   7   4       11.45       10.47      0.71 o 
   0   7   4       19.71       17.47      0.76 o 
   1   7   4       31.07       31.72      1.02 o 
   2   7   4        8.69        8.01      0.70 o 
   3   7   4        7.37        6.38      0.62 o 
   4   7   4       21.42       23.32      1.41 o 
   5   7   4        0.38        1.05      0.59 o 
   6   7   4        7.24        6.09      0.87 o 
  -3   8   4      115.05      129.59      4.81 o 
  -2   8   4       14.11       13.16      0.99 o 
  -1   8   4       18.26       18.51      1.01 o 
   0   8   4        3.42        4.58      1.09 o 
   1   8   4        0.77        1.61      0.78 o 
   2   8   4       27.52       29.36      1.62 o 
 -12   0   5        1.04        1.37      0.89 o 
 -11   0   5        0.19        0.45      0.63 o 
 -10   0   5        2.91        1.66      0.48 o 
  -9   0   5       11.07       12.88      0.53 o 
  -8   0   5        3.67        3.99      0.32 o 
  -7   0   5        0.44        0.41      0.23 o 
  -6   0   5      239.93      236.95      2.53 o 
  -5   0   5      234.72      236.19      2.60 o 
  -4   0   5       38.80       44.00      0.61 o 
  -3   0   5        4.83        3.12      0.20 o 
  -2   0   5     1054.50     1010.33     10.52 o 
  -1   0   5       49.33       52.98      0.69 o 
   0   0   5       43.56       48.81      0.71 o 
   1   0   5     1172.82     1144.12     11.23 o 
   2   0   5        6.27        5.68      0.17 o 
   3   0   5      741.16      767.60      8.54 o 
   4   0   5       29.46       24.41      0.48 o 
   5   0   5        7.27        5.76      0.22 o 
   6   0   5      132.90      136.71      1.74 o 
   7   0   5       65.36       64.83      1.06 o 
   8   0   5       35.12       31.97      0.81 o 
   9   0   5        1.03        1.57      0.42 o 
  10   0   5       68.47       70.01      2.79 o 
  11   0   5        0.36        0.32      0.77 o 
 -12   1   5        9.25       11.75      1.16 o 
 -11   1   5        7.84        8.49      0.67 o 
 -10   1   5       16.63       18.43      0.78 o 
  -9   1   5       13.79       11.57      0.33 o 
  -8   1   5        1.14        1.56      0.19 o 
  -7   1   5       31.82       30.41      0.43 o 
  -6   1   5      219.11      211.90      1.73 o 
  -5   1   5        9.96        8.86      0.27 o 
  -4   1   5      190.03      192.89      1.43 o 
  -3   1   5       30.45       33.01      0.34 o 
  -2   1   5       39.56       41.67      0.39 o 
  -1   1   5      303.99      300.18      2.28 o 
   0   1   5     1046.46     1005.42      8.30 o 
   1   1   5       69.89       68.60      0.63 o 
   2   1   5      744.02      794.29      6.04 o 
   3   1   5      408.54      442.52      3.23 o 
   4   1   5       85.76       88.69      1.52 o 
   5   1   5      172.19      181.30      1.56 o 
   6   1   5       82.29       75.17      0.73 o 
   7   1   5      659.08      686.65      5.29 o 
   8   1   5       23.34       22.25      0.39 o 
   9   1   5       73.73       75.82      1.32 o 
  10   1   5       25.16       27.19      0.97 o 
  11   1   5       19.90       22.23      1.57 o 
 -11   2   5        1.18        0.49      0.39 o 
 -10   2   5       10.39       10.54      0.54 o 
  -9   2   5      100.54      105.05      1.41 o 
  -8   2   5       20.19       21.44      1.01 o 
  -7   2   5      161.95      169.08      1.75 o 
  -6   2   5       90.00       92.62      0.83 o 
  -5   2   5      205.09      202.17      1.65 o 
  -4   2   5      134.01      116.53      0.96 o 
  -3   2   5      403.03      400.89      2.99 o 
  -2   2   5     1475.54     1550.18     15.77 o 
  -1   2   5      764.77      817.42      5.85 o 
   0   2   5      100.60      105.40      0.91 o 
   1   2   5       94.97       81.89      0.73 o 
   2   2   5       70.31       66.13      0.79 o 
   3   2   5      281.30      299.36      2.46 o 
   4   2   5       27.97       25.15      0.39 o 
   5   2   5       88.24       94.14      0.90 o 
   6   2   5       59.11       51.14      0.60 o 
   7   2   5      160.11      162.60      1.67 o 
   8   2   5       34.99       35.17      0.59 o 
   9   2   5        0.07       -0.32      0.32 o 
  10   2   5        2.32        3.23      0.52 o 
  11   2   5       11.66       12.49      0.94 o 
 -11   3   5        0.27       -0.11      0.62 o 
 -10   3   5        6.94        6.11      0.58 o 
  -9   3   5       28.67       26.52      0.82 o 
  -8   3   5        4.05        3.72      0.20 o 
  -7   3   5      539.33      568.32      5.91 o 
  -6   3   5       36.25       32.20      0.47 o 
  -5   3   5      518.88      547.06      4.14 o 
  -4   3   5      147.24      151.41      1.32 o 
  -3   3   5       58.10       69.78      0.85 o 
  -2   3   5       85.05       88.18      0.78 o 
  -1   3   5       37.99       38.53      0.43 o 
   0   3   5       83.55       82.85      0.78 o 
   1   3   5      207.71      207.12      1.60 o 
   2   3   5      194.15      202.42      1.62 o 
   3   3   5      154.29      153.16      1.33 o 
   4   3   5       31.81       29.43      0.40 o 
   5   3   5        3.40        4.18      0.18 o 
   6   3   5       62.27       57.38      0.79 o 
   7   3   5       90.18       87.83      1.00 o 
   8   3   5       22.94       21.13      0.49 o 
   9   3   5        3.54        3.01      0.49 o 
  10   3   5        6.44        3.93      0.65 o 
 -10   4   5       18.98       21.74      1.87 o 
  -9   4   5       14.97       15.03      0.71 o 
  -8   4   5       17.81       18.12      0.73 o 
  -7   4   5        0.98        0.67      0.31 o 
  -6   4   5       27.55       26.43      0.43 o 
  -5   4   5       57.13       49.52      0.65 o 
  -4   4   5       45.90       42.50      0.51 o 
  -3   4   5        0.35        0.70      0.14 o 
  -2   4   5      154.06      166.36      1.31 o 
  -1   4   5      202.62      212.29      1.70 o 
   0   4   5       62.68       73.02      0.69 o 
   1   4   5       41.36       41.24      0.60 o 
   2   4   5       27.35       25.71      0.73 o 
   3   4   5       33.69       35.82      0.45 o 
   4   4   5        6.46        5.32      0.22 o 
   5   4   5       86.56       79.42      0.99 o 
   6   4   5        8.05        9.06      0.40 o 
   7   4   5        9.58       10.91      0.45 o 
   8   4   5       27.68       26.38      0.86 o 
   9   4   5       16.81       15.91      0.89 o 
  10   4   5       13.70       11.68      1.25 o 
  -9   5   5       28.01       29.13      1.09 o 
  -8   5   5        7.69        7.43      1.47 o 
  -7   5   5        3.82        2.98      0.42 o 
  -6   5   5       48.97       49.42      1.01 o 
  -5   5   5       38.83       39.11      0.85 o 
  -4   5   5       31.00       31.33      0.50 o 
  -3   5   5        2.14        1.52      0.20 o 
  -2   5   5        7.67        7.40      0.25 o 
  -1   5   5       24.84       26.02      0.40 o 
   0   5   5       37.61       36.96      0.79 o 
   1   5   5       26.87       26.44      0.40 o 
   2   5   5       26.95       29.29      0.43 o 
   3   5   5       53.61       50.02      0.67 o 
   4   5   5       55.54       59.53      0.89 o 
   5   5   5       27.26       25.65      0.49 o 
   6   5   5      118.21      120.98      1.69 o 
   7   5   5       13.54       13.62      0.69 o 
   8   5   5        6.85        7.73      0.65 o 
   9   5   5       28.35       27.98      2.28 o 
  -8   6   5        4.09        3.50      0.66 o 
  -7   6   5       12.43       10.47      1.01 o 
  -6   6   5       19.51       18.65      3.19 o 
  -5   6   5        2.07        1.52      0.34 o 
  -4   6   5        0.56        0.42      0.35 o 
  -3   6   5       15.08       14.94      0.52 o 
  -2   6   5       18.01       15.60      0.82 o 
  -1   6   5       54.42       56.68      0.90 o 
   0   6   5       16.10       12.06      0.69 o 
   1   6   5       49.35       45.36      1.37 o 
   2   6   5       24.75       23.73      0.54 o 
   3   6   5       14.80       13.83      0.66 o 
   4   6   5       16.53       13.81      0.53 o 
   5   6   5       48.60       50.12      1.45 o 
   6   6   5       28.31       27.06      0.92 o 
   7   6   5       18.39       16.56      0.87 o 
  -6   7   5        4.33        4.76      0.77 o 
  -5   7   5        4.18        4.54      0.96 o 
  -4   7   5       40.12       41.55      1.12 o 
  -3   7   5       18.35       18.79      1.51 o 
  -2   7   5       11.91       11.93      0.71 o 
  -1   7   5        1.50        1.84      0.54 o 
   0   7   5        9.04        9.48      0.68 o 
   1   7   5        5.45        5.64      0.61 o 
   2   7   5       32.80       35.28      1.18 o 
   3   7   5        6.30        5.27      0.56 o 
   4   7   5        2.62        2.67      0.53 o 
   5   7   5       12.32       12.83      0.99 o 
  -2   8   5       12.49       12.89      0.99 o 
  -1   8   5        1.98       -0.21      0.60 o 
   0   8   5        5.07        4.55      0.83 o 
   1   8   5        6.64        8.74      0.95 o 
   2   8   5        8.01        6.24      1.49 o 
 -12   0   6       15.75       19.33      1.42 o 
 -11   0   6        1.88        1.90      0.67 o 
 -10   0   6        0.47        0.92      0.46 o 
  -9   0   6        0.72        0.78      0.36 o 
  -8   0   6       28.40       28.02      0.65 o 
  -7   0   6        2.35        2.44      0.25 o 
  -6   0   6       10.10        9.69      0.36 o 
  -5   0   6      468.00      448.82      4.37 o 
  -4   0   6       13.62       15.36      0.33 o 
  -3   0   6       39.61       41.72      0.62 o 
  -2   0   6      150.90      138.13      1.57 o 
  -1   0   6      519.42      524.29      5.60 o 
   0   0   6       64.96       70.04      0.94 o 
   1   0   6      343.98      397.21      4.11 o 
   2   0   6     2067.45     2235.19     23.86 o 
   3   0   6       12.84       11.94      0.32 o 
   4   0   6      303.85      327.75      3.89 o 
   5   0   6       97.44       94.26      1.44 o 
   6   0   6        0.39        0.42      0.28 o 
   7   0   6       74.33       70.96      1.26 o 
   8   0   6       95.62      105.57      2.01 o 
   9   0   6        9.02        8.41      0.64 o 
  10   0   6       27.79       26.07      1.47 o 
  11   0   6        0.02       -0.44      0.85 o 
 -12   1   6        0.02        0.48      0.65 o 
 -11   1   6       13.72       15.18      1.55 o 
 -10   1   6        3.55        2.77      0.74 o 
  -9   1   6       13.30       10.94      0.36 o 
  -8   1   6        2.42        2.71      0.26 o 
  -7   1   6       61.57       59.86      0.67 o 
  -6   1   6      119.64      115.51      1.03 o 
  -5   1   6       44.94       48.18      0.48 o 
  -4   1   6      175.70      180.53      1.38 o 
  -3   1   6       52.02       57.27      0.54 o 
  -2   1   6      686.47      720.81      6.96 o 
  -1   1   6      190.80      191.35      1.49 o 
   0   1   6      125.80      123.55      1.03 o 
   1   1   6       34.61       30.13      0.37 o 
   2   1   6       98.22      101.64      0.87 o 
   3   1   6      143.33      143.26      1.27 o 
   4   1   6       26.79       21.54      0.35 o 
   5   1   6       77.29       78.64      0.82 o 
   6   1   6      345.74      351.17      3.20 o 
   7   1   6      376.80      396.22      3.59 o 
   8   1   6       62.15       60.58      0.90 o 
   9   1   6       51.24       53.99      1.21 o 
  10   1   6        3.33        2.78      0.73 o 
  11   1   6        0.18       -0.33      0.56 o 
 -11   2   6       15.41       12.47      0.66 o 
 -10   2   6       56.89       58.68      1.85 o 
  -9   2   6      144.35      149.29      1.84 o 
  -8   2   6       34.18       35.35      0.54 o 
  -7   2   6      105.35      103.56      1.07 o 
  -6   2   6      124.02      117.67      1.09 o 
  -5   2   6        2.92        2.88      0.31 o 
  -4   2   6      279.55      305.53      2.40 o 
  -3   2   6      144.75      134.30      1.07 o 
  -2   2   6        8.25       10.30      0.21 o 
  -1   2   6      148.69      135.00      1.19 o 
   0   2   6      759.40      790.42      5.77 o 
   1   2   6       11.29       11.70      0.21 o 
   2   2   6      247.17      257.25      2.53 o 
   3   2   6      176.13      158.31      1.42 o 
   4   2   6       26.73       21.06      0.32 o 
   5   2   6       32.76       34.10      0.44 o 
   6   2   6      295.53      298.58      2.55 o 
   7   2   6        9.54        7.66      0.25 o 
   8   2   6      116.33      123.65      1.40 o 
   9   2   6       22.95       23.89      0.74 o 
  10   2   6       16.07       17.16      0.80 o 
  11   2   6       32.68       37.29      1.55 o 
 -11   3   6       14.31       15.43      0.98 o 
 -10   3   6        0.55        0.33      0.41 o 
  -9   3   6       45.20       46.61      2.53 o 
  -8   3   6      104.99      108.88      1.48 o 
  -7   3   6      124.78      123.82      1.46 o 
  -6   3   6      653.55      689.05      5.53 o 
  -5   3   6       70.33       63.12      0.71 o 
  -4   3   6      140.20      146.45      1.27 o 
  -3   3   6       40.72       44.18      0.66 o 
  -2   3   6      109.61      112.32      0.94 o 
  -1   3   6       29.87       28.58      0.37 o 
   0   3   6       43.57       39.75      0.47 o 
   1   3   6      198.10      214.49      1.65 o 
   2   3   6       22.75       20.67      0.34 o 
   3   3   6       32.86       34.08      0.53 o 
   4   3   6      249.79      257.25      2.14 o 
   5   3   6       22.33       24.82      0.41 o 
   6   3   6       28.53       25.42      0.50 o 
   7   3   6       91.96       90.88      1.14 o 
   8   3   6       82.97       76.22      1.88 o 
   9   3   6        8.54        8.10      0.57 o 
  10   3   6        7.20        7.26      1.13 o 
 -10   4   6        6.66        6.03      0.65 o 
  -9   4   6        2.41        2.09      0.48 o 
  -8   4   6       21.18       20.37      0.76 o 
  -7   4   6       20.85       18.92      0.63 o 
  -6   4   6      145.49      153.98      1.89 o 
  -5   4   6        0.08        0.08      0.19 o 
  -4   4   6      150.20      154.90      1.41 o 
  -3   4   6        5.13        4.96      0.18 o 
  -2   4   6       38.06       35.72      0.85 o 
  -1   4   6      286.46      291.76      2.26 o 
   0   4   6       57.96       56.45      0.60 o 
   1   4   6        3.12        4.46      0.56 o 
   2   4   6       82.87       79.76      0.78 o 
   3   4   6      243.29      238.74      1.97 o 
   4   4   6      100.76      110.97      1.16 o 
   5   4   6        9.75        8.60      0.33 o 
   6   4   6       39.35       37.60      0.71 o 
   7   4   6        5.17        4.61      0.34 o 
   8   4   6       36.80       39.45      1.08 o 
   9   4   6       12.88       11.60      0.76 o 
  -9   5   6        4.24        2.98      0.66 o 
  -8   5   6        1.82        0.94      0.48 o 
  -7   5   6        3.68        4.40      0.55 o 
  -6   5   6        6.09        5.05      0.35 o 
  -5   5   6      105.18      103.42      1.29 o 
  -4   5   6       26.57       26.29      0.50 o 
  -3   5   6       33.88       32.16      0.46 o 
  -2   5   6       17.34       19.48      0.42 o 
  -1   5   6      241.11      253.98      2.31 o 
   0   5   6      108.29      101.58      1.61 o 
   1   5   6       35.79       33.03      0.50 o 
   2   5   6        2.44        3.55      0.22 o 
   3   5   6        5.89        5.03      0.38 o 
   4   5   6      248.18      242.96      2.41 o 
   5   5   6       52.57       57.08      0.96 o 
   6   5   6       92.80       94.58      1.51 o 
   7   5   6       69.96       76.46      1.55 o 
   8   5   6       14.18       15.50      1.21 o 
  -8   6   6       23.32       23.68      1.13 o 
  -7   6   6       12.00       11.62      0.80 o 
  -6   6   6        7.56        5.45      0.64 o 
  -5   6   6       21.20       20.71      1.15 o 
  -4   6   6       12.10       10.75      0.54 o 
  -3   6   6       31.40       33.85      1.91 o 
  -2   6   6       19.26       19.73      0.57 o 
  -1   6   6       51.99       46.49      0.77 o 
   0   6   6       11.22        8.78      0.49 o 
   1   6   6       30.50       27.48      1.42 o 
   2   6   6       50.90       46.01      0.83 o 
   3   6   6       10.65        9.54      0.48 o 
   4   6   6       18.53       14.53      0.56 o 
   5   6   6       15.39       16.11      1.00 o 
   6   6   6       15.99       15.00      0.94 o 
   7   6   6        2.42        1.94      0.63 o 
  -6   7   6       24.50       25.03      1.85 o 
  -5   7   6       31.11       33.40      1.23 o 
  -4   7   6        7.72        8.45      1.34 o 
  -3   7   6        9.70       11.21      0.71 o 
  -2   7   6       12.73       11.18      1.38 o 
  -1   7   6        5.83        5.21      0.61 o 
   0   7   6        2.32        3.50      0.76 o 
   1   7   6       23.66       24.66      1.12 o 
   2   7   6       24.50       25.70      1.00 o 
   3   7   6        1.22        1.70      0.50 o 
   4   7   6       19.61       23.87      0.97 o 
   5   7   6        3.75        3.96      0.73 o 
  -1   8   6       16.65       15.99      1.66 o 
   0   8   6        5.41        5.97      0.87 o 
 -11   0   7        0.00       -0.80      0.80 o 
 -10   0   7       35.75       40.61      1.58 o 
  -9   0   7       15.45       16.88      0.67 o 
  -8   0   7       11.54       10.85      0.48 o 
  -7   0   7       22.31       20.75      0.50 o 
  -6   0   7        0.16        0.21      0.20 o 
  -5   0   7      119.89      115.28      1.39 o 
  -4   0   7       83.85       88.04      1.20 o 
  -3   0   7       86.66       80.51      1.00 o 
  -2   0   7      457.47      436.10      4.74 o 
  -1   0   7       54.58       47.83      0.67 o 
   0   0   7      294.92      296.82      3.23 o 
   1   0   7       44.97       55.79      0.75 o 
   2   0   7      307.66      332.81      3.71 o 
   3   0   7      221.97      238.22      2.82 o 
   4   0   7       39.77       43.78      0.75 o 
   5   0   7       14.19       15.52      0.45 o 
   6   0   7        8.40        6.34      0.46 o 
   7   0   7        0.86        0.85      0.53 o 
   8   0   7       88.94       86.46      1.97 o 
   9   0   7       14.89       14.06      0.99 o 
  10   0   7        9.90       10.00      1.01 o 
  11   0   7        1.83        0.19      0.76 o 
 -11   1   7       14.78       17.01      1.70 o 
 -10   1   7       21.25       19.71      0.69 o 
  -9   1   7       32.26       34.38      0.67 o 
  -8   1   7       38.12       34.58      0.54 o 
  -7   1   7      134.22      134.04      1.29 o 
  -6   1   7      158.85      162.27      1.39 o 
  -5   1   7        2.11        1.92      0.15 o 
  -4   1   7      562.82      555.11      3.79 o 
  -3   1   7        9.93       10.30      0.21 o 
  -2   1   7       29.85       29.65      0.34 o 
  -1   1   7      431.66      441.61      3.20 o 
   0   1   7     1216.51     1250.94      8.69 o 
   1   1   7      754.65      802.83      7.35 o 
   2   1   7      666.30      694.11      5.23 o 
   3   1   7       30.42       32.74      0.40 o 
   4   1   7      116.50      119.56      1.08 o 
   5   1   7      137.39      128.93      1.35 o 
   6   1   7      118.67      116.38      1.23 o 
   7   1   7        4.77        5.12      0.25 o 
   8   1   7        8.13        8.79      0.32 o 
   9   1   7        6.44        5.77      0.57 o 
  10   1   7       13.16       12.38      2.42 o 
  11   1   7       13.08       12.45      0.90 o 
 -11   2   7        8.41        9.67      0.87 o 
 -10   2   7       32.28       30.49      0.92 o 
  -9   2   7       70.40       71.26      1.17 o 
  -8   2   7       31.89       31.36      0.54 o 
  -7   2   7      509.70      522.06      4.32 o 
  -6   2   7       36.96       33.11      0.47 o 
  -5   2   7       67.97       66.71      0.70 o 
  -4   2   7      109.96      116.95      1.04 o 
  -3   2   7       24.66       22.20      0.32 o 
  -2   2   7      301.81      319.50      2.39 o 
  -1   2   7      151.66      161.18      1.42 o 
   0   2   7      336.66      341.78      2.58 o 
   1   2   7      773.11      819.20      5.95 o 
   2   2   7       70.83       66.22      0.65 o 
   3   2   7       57.72       61.12      0.67 o 
   4   2   7       43.36       39.88      0.47 o 
   5   2   7      237.56      237.70      1.96 o 
   6   2   7      227.55      224.03      2.20 o 
   7   2   7       22.63       22.53      0.50 o 
   8   2   7       41.87       42.15      0.82 o 
   9   2   7        8.76        8.82      0.63 o 
  10   2   7        1.70        2.21      0.86 o 
 -11   3   7       14.87       16.91      1.10 o 
 -10   3   7        5.48        6.48      0.68 o 
  -9   3   7       56.95       62.38      1.65 o 
  -8   3   7       23.94       23.22      0.68 o 
  -7   3   7        0.90        1.08      0.23 o 
  -6   3   7        8.99        8.13      0.32 o 
  -5   3   7      195.29      200.24      2.30 o 
  -4   3   7       48.11       52.01      1.25 o 
  -3   3   7       75.73       78.68      0.78 o 
  -2   3   7       95.27      100.76      0.93 o 
  -1   3   7       28.84       29.97      0.43 o 
   0   3   7       19.11       21.15      0.37 o 
   1   3   7      100.50      108.11      0.92 o 
   2   3   7       16.32       14.64      0.56 o 
   3   3   7       60.21       61.10      0.88 o 
   4   3   7       13.62       12.62      0.32 o 
   5   3   7       23.95       24.01      0.44 o 
   6   3   7       16.93       16.73      0.80 o 
   7   3   7       18.76       16.03      0.50 o 
   8   3   7       71.36       76.09      1.54 o 
   9   3   7        8.71        8.31      0.55 o 
  10   3   7       33.72       40.04      1.51 o 
 -10   4   7       49.43       54.12      1.67 o 
  -9   4   7       58.91       58.06      1.63 o 
  -8   4   7      117.37      125.13      2.29 o 
  -7   4   7       43.40       41.95      1.97 o 
  -6   4   7       53.92       50.52      0.89 o 
  -5   4   7       64.55       62.79      0.94 o 
  -4   4   7       80.00       82.18      1.27 o 
  -3   4   7       15.84       16.55      0.31 o 
  -2   4   7       41.27       38.50      0.51 o 
  -1   4   7       39.71       43.50      0.55 o 
   0   4   7       51.63       49.45      0.60 o 
   1   4   7      153.55      153.53      1.37 o 
   2   4   7      130.75      121.86      1.14 o 
   3   4   7      448.65      470.14      3.79 o 
   4   4   7      259.05      262.58      2.55 o 
   5   4   7      201.05      201.75      2.20 o 
   6   4   7       10.84       10.25      0.41 o 
   7   4   7        7.49        7.53      0.42 o 
   8   4   7       13.64       13.99      0.76 o 
   9   4   7       43.01       43.37      1.39 o 
  -9   5   7        9.95       11.94      1.17 o 
  -8   5   7        2.52        2.51      0.63 o 
  -7   5   7       13.54       13.85      0.74 o 
  -6   5   7       30.47       26.93      1.30 o 
  -5   5   7        3.65        4.18      0.33 o 
  -4   5   7       66.49       70.66      1.31 o 
  -3   5   7       55.28       54.80      0.79 o 
  -2   5   7       41.09       32.50      0.50 o 
  -1   5   7       27.70       21.78      0.44 o 
   0   5   7      166.16      157.73      1.66 o 
   1   5   7       10.49        9.66      0.32 o 
   2   5   7        0.97        0.93      0.20 o 
   3   5   7        9.90        7.64      0.31 o 
   4   5   7        7.42        6.61      0.31 o 
   5   5   7       38.26       39.86      1.40 o 
   6   5   7       21.50       21.82      0.64 o 
   7   5   7        7.75        6.49      1.53 o 
   8   5   7        1.61        2.05      0.65 o 
  -7   6   7       23.30       26.68      1.87 o 
  -6   6   7       11.25       11.25      0.84 o 
  -5   6   7       22.81       24.26      0.88 o 
  -4   6   7        4.84        4.36      0.50 o 
  -3   6   7       13.40       13.41      0.65 o 
  -2   6   7        4.23        3.88      1.36 o 
  -1   6   7       19.21       13.63      0.46 o 
   0   6   7       42.56       47.91      2.00 o 
   1   6   7        4.52        3.48      0.36 o 
   2   6   7       41.87       44.46      1.17 o 
   3   6   7        2.60        1.47      0.38 o 
   4   6   7       38.38       38.29      1.35 o 
   5   6   7        2.01        2.73      0.48 o 
   6   6   7        9.58       10.39      0.75 o 
   7   6   7        5.42        6.37      0.85 o 
  -5   7   7       23.89       25.86      1.14 o 
  -4   7   7       13.03       14.49      0.79 o 
  -3   7   7       22.42       23.59      0.97 o 
  -2   7   7        6.97        6.20      1.27 o 
  -1   7   7       38.33       41.36      1.80 o 
   0   7   7        0.54        0.60      0.51 o 
   1   7   7       16.74       15.98      0.81 o 
   2   7   7       14.80       13.76      0.80 o 
   3   7   7        3.34        1.77      0.76 o 
   4   7   7       18.74       17.49      1.01 o 
 -11   0   8        0.13       -0.46      0.65 o 
 -10   0   8       16.12       16.53      1.02 o 
  -9   0   8        0.21        0.00      0.37 o 
  -8   0   8       26.40       27.01      0.73 o 
  -7   0   8       50.92       51.14      0.93 o 
  -6   0   8      180.20      188.43      2.21 o 
  -5   0   8       93.08       87.81      1.14 o 
  -4   0   8       18.91       14.84      0.38 o 
  -3   0   8       57.12       64.99      0.94 o 
  -2   0   8       16.46       16.46      0.38 o 
  -1   0   8        0.52        0.10      0.18 o 
   0   0   8       98.16      106.06      1.33 o 
   1   0   8       43.73       48.41      0.69 o 
   2   0   8       51.25       48.82      0.77 o 
   3   0   8      338.43      357.75      4.36 o 
   4   0   8       26.97       24.44      0.55 o 
   5   0   8       42.20       45.24      0.85 o 
   6   0   8        0.04       -0.11      0.36 o 
   7   0   8       40.21       40.10      1.21 o 
   8   0   8        2.85        2.50      0.59 o 
   9   0   8      131.18      142.78      3.48 o 
  10   0   8        2.75        1.52      0.81 o 
 -11   1   8       59.44       64.91      1.72 o 
 -10   1   8       98.99      111.74      1.89 o 
  -9   1   8       15.59       15.81      0.47 o 
  -8   1   8       12.29       11.02      0.50 o 
  -7   1   8        1.19        1.18      0.20 o 
  -6   1   8      124.49      122.80      1.09 o 
  -5   1   8      168.39      178.18      1.45 o 
  -4   1   8       27.76       26.67      0.37 o 
  -3   1   8        5.95        9.16      0.23 o 
  -2   1   8      237.62      248.27      1.87 o 
  -1   1   8        2.55        2.89      0.13 o 
   0   1   8      258.87      282.38      2.14 o 
   1   1   8       51.58       49.08      0.54 o 
   2   1   8      167.86      168.56      1.43 o 
   3   1   8       86.05       90.16      0.89 o 
   4   1   8       80.53       80.93      0.80 o 
   5   1   8       24.81       20.36      0.90 o 
   6   1   8       79.49       80.20      1.08 o 
   7   1   8       72.73       72.01      1.43 o 
   8   1   8      106.93      108.99      1.71 o 
   9   1   8        9.71       10.11      0.68 o 
  10   1   8        6.33        6.02      0.73 o 
 -11   2   8        1.29        2.36      0.55 o 
 -10   2   8       20.62       21.93      0.90 o 
  -9   2   8       36.33       37.54      0.81 o 
  -8   2   8       43.28       42.86      0.77 o 
  -7   2   8       43.72       41.37      1.05 o 
  -6   2   8       31.78       31.46      0.54 o 
  -5   2   8      156.33      154.60      1.38 o 
  -4   2   8        6.48        6.32      0.18 o 
  -3   2   8       17.28       20.06      0.33 o 
  -2   2   8        7.13        5.77      0.20 o 
  -1   2   8       10.52        8.53      0.23 o 
   0   2   8      490.09      493.01      5.24 o 
   1   2   8      142.98      152.95      1.33 o 
   2   2   8      233.63      241.88      1.97 o 
   3   2   8       85.38       83.93      0.84 o 
   4   2   8      119.51      114.73      1.12 o 
   5   2   8      118.32      120.43      1.28 o 
   6   2   8      266.71      258.66      3.91 o 
   7   2   8       93.63       90.79      1.29 o 
   8   2   8       12.43       11.34      0.52 o 
   9   2   8        4.32        5.24      0.86 o 
  10   2   8        3.71        3.32      0.67 o 
 -10   3   8        2.47        2.38      0.62 o 
  -9   3   8       22.70       20.85      0.79 o 
  -8   3   8       61.75       65.42      2.80 o 
  -7   3   8       29.87       28.63      0.63 o 
  -6   3   8       84.39       79.99      1.13 o 
  -5   3   8      153.15      151.79      1.74 o 
  -4   3   8       29.96       26.45      0.44 o 
  -3   3   8        2.07        2.48      0.12 o 
  -2   3   8       30.08       30.66      0.47 o 
  -1   3   8      206.89      210.26      2.65 o 
   0   3   8       16.46       16.16      0.63 o 
   1   3   8      252.44      247.51      1.97 o 
   2   3   8      735.38      759.59      5.61 o 
   3   3   8        3.76        3.77      0.59 o 
   4   3   8      302.50      314.69      2.81 o 
   5   3   8       48.93       46.75      0.68 o 
   6   3   8        1.95        1.70      0.19 o 
   7   3   8       30.56       31.40      1.50 o 
   8   3   8       11.38       13.07      0.69 o 
   9   3   8        8.51        9.26      0.72 o 
 -10   4   8       20.66       21.44      1.09 o 
  -9   4   8        7.08        4.74      0.68 o 
  -8   4   8       78.01       77.49      1.79 o 
  -7   4   8       42.12       43.71      1.13 o 
  -6   4   8       18.76       17.79      2.22 o 
  -5   4   8        0.77        0.69      0.18 o 
  -4   4   8       13.10       10.94      0.40 o 
  -3   4   8        1.99        3.44      0.28 o 
  -2   4   8      100.67       94.90      1.08 o 
  -1   4   8       28.18       24.18      0.42 o 
   0   4   8       69.32       70.13      0.78 o 
   1   4   8       17.75       16.31      0.47 o 
   2   4   8      182.72      180.51      1.65 o 
   3   4   8       71.09       72.15      0.85 o 
   4   4   8       84.20       88.04      2.03 o 
   5   4   8       23.89       21.72      0.50 o 
   6   4   8       27.33       27.35      0.69 o 
   7   4   8        2.01        2.33      0.41 o 
   8   4   8        5.78        6.00      0.64 o 
   9   4   8        6.69        6.27      0.91 o 
  -8   5   8       16.39       16.38      1.01 o 
  -7   5   8        5.19        4.88      0.53 o 
  -6   5   8        8.08        9.11      0.88 o 
  -5   5   8        2.74        3.03      0.47 o 
  -4   5   8       38.09       37.83      0.80 o 
  -3   5   8       73.22       68.52      1.02 o 
  -2   5   8       21.00       15.44      0.34 o 
  -1   5   8       14.65       10.52      0.33 o 
   0   5   8       68.07       60.66      0.82 o 
   1   5   8       22.21       23.93      0.46 o 
   2   5   8        9.48       10.13      0.33 o 
   3   5   8        5.78        6.11      0.61 o 
   4   5   8       20.25       19.28      0.89 o 
   5   5   8        8.13        9.48      0.89 o 
   6   5   8        2.91        4.16      0.82 o 
   7   5   8        1.04        0.48      0.49 o 
   8   5   8        8.22        8.07      0.83 o 
  -7   6   8       38.87       42.76      1.43 o 
  -6   6   8       14.49       17.64      1.54 o 
  -5   6   8        6.07        7.08      0.62 o 
  -4   6   8        4.31        4.98      0.54 o 
  -3   6   8       21.14       24.06      0.85 o 
  -2   6   8       12.81       12.52      0.82 o 
  -1   6   8       44.39       45.65      1.21 o 
   0   6   8       16.41       16.10      0.59 o 
   1   6   8        0.37        0.05      0.34 o 
   2   6   8        1.36        1.79      0.38 o 
   3   6   8        9.90        8.91      0.53 o 
   4   6   8        5.37        5.20      0.52 o 
   5   6   8       10.65       10.33      0.65 o 
   6   6   8       18.92       23.31      1.77 o 
  -5   7   8        0.87        1.27      1.31 o 
  -4   7   8        4.10        3.56      0.97 o 
  -3   7   8       16.73       16.83      1.10 o 
  -2   7   8       30.98       34.69      1.22 o 
  -1   7   8        6.38        5.38      0.63 o 
   0   7   8        8.25        6.89      0.77 o 
   1   7   8       42.48       46.62      1.43 o 
   2   7   8        1.31        1.75      0.55 o 
   3   7   8       14.02       13.98      1.33 o 
   4   7   8        8.53        8.09      0.91 o 
 -11   0   9       33.46       36.78      1.63 o 
 -10   0   9       44.43       50.14      1.80 o 
  -9   0   9       56.40       52.42      1.45 o 
  -8   0   9       41.74       42.47      0.96 o 
  -7   0   9        1.31        1.36      0.36 o 
  -6   0   9      579.63      608.08      6.16 o 
  -5   0   9       10.04        8.07      0.34 o 
  -4   0   9       56.61       54.46      0.93 o 
  -3   0   9      160.89      173.61      2.17 o 
  -2   0   9      490.78      513.65      5.48 o 
  -1   0   9      152.75      165.94      1.93 o 
   0   0   9       84.21       80.33      1.07 o 
   1   0   9       56.40       51.29      0.80 o 
   2   0   9       36.24       38.02      0.65 o 
   3   0   9      123.23      134.92      1.88 o 
   4   0   9        2.88        4.13      0.33 o 
   5   0   9        8.06        5.94      0.36 o 
   6   0   9        0.56       -0.08      0.38 o 
   7   0   9       60.47       58.05      1.47 o 
   8   0   9        4.03        3.35      0.71 o 
   9   0   9       11.65       10.45      1.06 o 
  10   0   9       16.70       18.62      1.41 o 
 -11   1   9       11.44        9.37      0.71 o 
 -10   1   9       11.22       10.98      0.58 o 
  -9   1   9       11.30       10.35      0.63 o 
  -8   1   9       91.98       94.50      1.49 o 
  -7   1   9       11.71       10.19      0.32 o 
  -6   1   9       69.21       69.27      0.83 o 
  -5   1   9      147.61      143.45      1.27 o 
  -4   1   9       47.63       46.01      0.58 o 
  -3   1   9       35.42       32.91      0.82 o 
  -2   1   9       15.48       13.72      0.25 o 
  -1   1   9      256.00      265.94      1.96 o 
   0   1   9      183.51      196.47      1.59 o 
   1   1   9       14.61       15.48      0.49 o 
   2   1   9       43.74       48.53      0.55 o 
   3   1   9       20.69       24.96      0.45 o 
   4   1   9       44.00       47.23      0.55 o 
   5   1   9       10.84        9.78      0.34 o 
   6   1   9        0.93        0.66      0.30 o 
   7   1   9       48.33       47.63      1.03 o 
   8   1   9      135.68      148.32      2.40 o 
   9   1   9        3.08        3.06      0.57 o 
  10   1   9        0.37        0.25      0.55 o 
 -11   2   9       12.09       11.90      0.86 o 
 -10   2   9        7.31        6.47      0.62 o 
  -9   2   9       25.62       24.99      0.71 o 
  -8   2   9       28.04       28.22      0.65 o 
  -7   2   9       25.96       24.39      0.52 o 
  -6   2   9      144.98      146.32      1.57 o 
  -5   2   9        9.76        8.36      0.37 o 
  -4   2   9        1.62        1.15      0.16 o 
  -3   2   9       10.79       10.32      0.27 o 
  -2   2   9      227.83      233.03      2.04 o 
  -1   2   9       42.34       44.90      0.54 o 
   0   2   9      408.41      413.73      3.29 o 
   1   2   9       21.10       24.11      0.36 o 
   2   2   9       99.85      102.17      0.99 o 
   3   2   9      290.05      306.17      2.53 o 
   4   2   9      122.32      116.08      1.43 o 
   5   2   9      123.76      122.74      1.33 o 
   6   2   9       88.86       80.70      1.06 o 
   7   2   9       67.39       65.47      1.25 o 
   8   2   9       36.23       35.44      1.16 o 
   9   2   9       10.70        8.74      0.67 o 
  10   2   9        2.94        1.29      0.69 o 
 -10   3   9        5.92        5.29      1.75 o 
  -9   3   9        9.08        8.79      0.72 o 
  -8   3   9       21.42       21.13      0.77 o 
  -7   3   9        2.40        2.02      0.30 o 
  -6   3   9       13.62       13.58      0.43 o 
  -5   3   9       45.56       42.98      1.30 o 
  -4   3   9       11.90       11.76      0.33 o 
  -3   3   9       20.33       16.48      0.42 o 
  -2   3   9       26.07       22.88      0.44 o 
  -1   3   9      238.71      251.02      2.34 o 
   0   3   9       45.27       41.28      0.57 o 
   1   3   9       68.82       69.13      0.73 o 
   2   3   9      666.87      688.75      5.19 o 
   3   3   9      406.89      418.17      3.59 o 
   4   3   9       61.56       57.10      2.05 o 
   5   3   9       42.39       38.98      0.62 o 
   6   3   9       42.60       42.07      0.89 o 
   7   3   9        1.50        1.08      0.37 o 
   8   3   9        4.43        3.58      0.54 o 
   9   3   9        9.79        9.97      0.80 o 
  -9   4   9        4.03        2.97      0.67 o 
  -8   4   9        2.54        0.22      0.56 o 
  -7   4   9       19.47       18.34      1.31 o 
  -6   4   9       26.35       23.92      0.77 o 
  -5   4   9        7.52        5.18      0.47 o 
  -4   4   9       60.23       50.22      0.97 o 
  -3   4   9       84.75       73.54      1.15 o 
  -2   4   9       15.49       12.89      0.45 o 
  -1   4   9       16.61       15.76      0.42 o 
   0   4   9       50.98       49.41      0.67 o 
   1   4   9       10.98       10.80      0.46 o 
   2   4   9       54.87       55.09      0.80 o 
   3   4   9       47.33       49.97      0.76 o 
   4   4   9       14.68       14.97      0.42 o 
   5   4   9       19.76       19.24      0.54 o 
   6   4   9       13.20       12.71      0.56 o 
   7   4   9       45.99       50.35      1.22 o 
   8   4   9       10.32       11.94      0.83 o 
  -8   5   9       45.16       43.30      2.72 o 
  -7   5   9        1.10        1.33      1.08 o 
  -6   5   9        5.41        4.85      0.58 o 
  -5   5   9        6.21        4.58      0.87 o 
  -4   5   9        2.65        2.11      0.54 o 
  -3   5   9       13.15       11.29      0.47 o 
  -2   5   9       17.43       17.66      0.48 o 
  -1   5   9        0.07        0.05      0.26 o 
   0   5   9       50.97       51.09      0.77 o 
   1   5   9        0.55        0.71      0.39 o 
   2   5   9        2.43        2.52      0.30 o 
   3   5   9       17.03       15.88      0.45 o 
   4   5   9       15.55       14.92      0.74 o 
   5   5   9       14.45       11.54      0.94 o 
   6   5   9        1.37        1.49      0.67 o 
   7   5   9       17.50       18.39      2.01 o 
  -6   6   9       15.39       14.88      0.99 o 
  -5   6   9      108.31      126.62      4.10 o 
  -4   6   9        8.24        7.72      0.68 o 
  -3   6   9       31.59       33.33      1.07 o 
  -2   6   9        5.78        5.02      0.59 o 
  -1   6   9        3.02        2.62      0.59 o 
   0   6   9        2.71        1.98      0.58 o 
   1   6   9        3.11        3.12      0.51 o 
   2   6   9        8.45        7.92      0.62 o 
   3   6   9       10.03        9.58      0.62 o 
   4   6   9        0.50        0.78      0.38 o 
   5   6   9        2.39        2.55      0.71 o 
   6   6   9        3.54        4.44      0.71 o 
  -4   7   9       17.86       18.90      0.96 o 
  -3   7   9        1.32        1.45      0.66 o 
  -2   7   9        2.12        1.28      0.62 o 
  -1   7   9        5.62        6.00      0.78 o 
   0   7   9        0.27        0.65      0.64 o 
   1   7   9        9.53       10.11      2.10 o 
   2   7   9       24.47       27.31      1.16 o 
   3   7   9       13.60       12.93      0.85 o 
 -11   0  10        8.77        8.33      1.00 o 
 -10   0  10        4.06        2.67      0.83 o 
  -9   0  10        2.97        2.60      0.50 o 
  -8   0  10        6.75        7.10      0.47 o 
  -7   0  10        1.47        1.27      0.32 o 
  -6   0  10       74.88       75.60      1.19 o 
  -5   0  10        0.58        0.82      0.26 o 
  -4   0  10      168.06      168.65      2.34 o 
  -3   0  10       26.07       23.84      0.57 o 
  -2   0  10        6.79        7.63      0.34 o 
  -1   0  10        1.16        1.87      0.22 o 
   0   0  10      326.93      359.32      4.38 o 
   1   0  10       63.38       63.08      0.94 o 
   2   0  10        0.14        0.15      0.20 o 
   3   0  10        1.55        1.08      0.29 o 
   4   0  10       35.77       39.59      0.87 o 
   5   0  10       36.91       37.72      0.94 o 
   6   0  10        0.49        0.07      0.13 o 
   7   0  10       13.66       12.73      0.84 o 
   8   0  10      112.64      124.26      3.36 o 
   9   0  10       42.08       47.47      2.15 o 
  10   0  10        1.66        0.61      0.96 o 
 -10   1  10       26.07       26.80      0.85 o 
  -9   1  10       29.46       28.67      0.76 o 
  -8   1  10       15.62       14.87      0.84 o 
  -7   1  10       92.93       93.73      1.11 o 
  -6   1  10      116.50      120.65      1.28 o 
  -5   1  10       48.32       49.33      0.64 o 
  -4   1  10        7.64        6.44      0.25 o 
  -3   1  10        7.68        6.63      0.24 o 
  -2   1  10       69.76       67.73      0.72 o 
  -1   1  10      153.34      163.89      1.35 o 
   0   1  10        5.86        5.25      0.23 o 
   1   1  10        2.19        2.32      0.17 o 
   2   1  10       68.54       67.72      0.86 o 
   3   1  10       21.65       21.62      0.39 o 
   4   1  10       56.27       49.26      0.64 o 
   5   1  10       62.95       57.49      0.94 o 
   6   1  10       53.05       45.26      0.91 o 
   7   1  10       32.56       28.93      0.89 o 
   8   1  10       35.42       36.46      1.05 o 
   9   1  10        8.66        8.03      0.75 o 
 -10   2  10        0.60       -0.26      0.44 o 
  -9   2  10        5.12        4.85      0.45 o 
  -8   2  10       11.66       10.64      0.54 o 
  -7   2  10       32.43       33.43      0.72 o 
  -6   2  10       62.23       61.08      0.83 o 
  -5   2  10        8.23        8.53      0.31 o 
  -4   2  10       66.47       67.73      0.87 o 
  -3   2  10       82.47       83.54      0.94 o 
  -2   2  10       25.60       25.13      0.39 o 
  -1   2  10      336.16      349.51      2.98 o 
   0   2  10       73.17       69.64      0.79 o 
   1   2  10      470.17      485.76      3.92 o 
   2   2  10      116.41      113.73      1.63 o 
   3   2  10       44.64       45.82      0.60 o 
   4   2  10       17.24       14.59      0.36 o 
   5   2  10        4.54        3.25      0.29 o 
   6   2  10        3.56        2.32      0.28 o 
   7   2  10       64.88       69.48      1.76 o 
   8   2  10        1.61        2.04      0.56 o 
   9   2  10        6.51        5.97      0.65 o 
 -10   3  10        4.94        4.91      0.99 o 
  -9   3  10        1.30        1.20      0.56 o 
  -8   3  10       30.29       33.64      1.04 o 
  -7   3  10       19.17       16.68      0.70 o 
  -6   3  10       36.82       34.37      0.79 o 
  -5   3  10       38.36       34.16      0.77 o 
  -4   3  10       18.00       16.60      0.49 o 
  -3   3  10       59.71       58.96      0.91 o 
  -2   3  10       10.96       10.89      0.33 o 
  -1   3  10      152.15      161.20      1.62 o 
   0   3  10      232.64      229.87      3.47 o 
   1   3  10      612.04      642.28      5.17 o 
   2   3  10      163.61      160.45      1.64 o 
   3   3  10      152.26      158.94      1.76 o 
   4   3  10      122.43      122.31      2.01 o 
   5   3  10        5.02        4.65      0.36 o 
   6   3  10       16.94       16.12      0.66 o 
   7   3  10       18.53       18.74      0.73 o 
   8   3  10       10.40        9.68      0.83 o 
   9   3  10       14.12       16.33      0.92 o 
  -9   4  10       37.41       44.51      1.51 o 
  -8   4  10        8.17        8.10      1.07 o 
  -7   4  10       15.45       15.92      0.95 o 
  -6   4  10        6.71        6.53      0.93 o 
  -5   4  10        3.95        2.66      0.50 o 
  -4   4  10       29.01       26.45      1.11 o 
  -3   4  10       25.01       19.39      0.64 o 
  -2   4  10       95.67       87.02      1.35 o 
  -1   4  10       30.72       27.21      1.46 o 
   0   4  10       45.68       44.40      1.37 o 
   1   4  10       84.25       83.63      2.56 o 
   2   4  10       81.10       80.95      0.96 o 
   3   4  10       57.23       57.67      0.83 o 
   4   4  10       58.49       56.34      1.21 o 
   5   4  10        2.63        2.49      0.38 o 
   6   4  10        4.36        3.67      0.45 o 
   7   4  10        7.04        8.51      0.69 o 
   8   4  10        5.06        5.05      0.80 o 
  -8   5  10        5.32        4.18      1.13 o 
  -7   5  10       23.33       30.00      1.25 o 
  -6   5  10       24.52       23.10      1.06 o 
  -5   5  10       24.61       25.77      1.84 o 
  -4   5  10       12.52       11.55      0.75 o 
  -3   5  10        0.60        1.11      0.43 o 
  -2   5  10        7.89        6.45      0.46 o 
  -1   5  10        3.90        3.72      0.50 o 
   0   5  10        2.99        1.51      0.28 o 
   1   5  10        7.39        6.58      0.60 o 
   2   5  10        5.10        4.31      0.37 o 
   3   5  10       12.39       13.05      0.59 o 
   4   5  10        2.40        2.88      0.40 o 
   5   5  10       31.70       31.55      1.25 o 
   6   5  10       17.35       18.91      0.78 o 
   7   5  10        3.00        2.42      0.78 o 
  -6   6  10       11.17       13.91      0.89 o 
  -5   6  10        4.48        4.71      0.71 o 
  -4   6  10        3.76        2.84      0.60 o 
  -3   6  10        2.96        4.02      0.71 o 
  -2   6  10        3.45        4.71      0.61 o 
  -1   6  10       10.51        9.92      0.77 o 
   0   6  10       13.77       14.07      0.74 o 
   1   6  10       23.61       25.48      1.23 o 
   2   6  10        8.26        7.76      0.56 o 
   3   6  10        0.31        0.45      0.44 o 
   4   6  10        0.64        0.44      0.52 o 
   5   6  10        6.03        6.19      0.66 o 
  -2   7  10        2.55        2.44      0.72 o 
  -1   7  10        8.54        8.34      0.89 o 
   0   7  10        1.59        0.87      0.73 o 
   1   7  10       14.26       18.62      1.08 o 
 -10   0  11       55.56       59.08      1.98 o 
  -9   0  11        1.33        1.86      0.57 o 
  -8   0  11        3.08        1.82      0.44 o 
  -7   0  11       21.18       21.95      0.69 o 
  -6   0  11       28.87       28.10      0.76 o 
  -5   0  11       25.12       24.32      0.71 o 
  -4   0  11      113.94      115.20      1.82 o 
  -3   0  11       25.69       25.74      0.63 o 
  -2   0  11        1.88        1.35      0.25 o 
  -1   0  11        0.69        0.32      0.23 o 
   0   0  11        2.07        3.36      0.33 o 
   1   0  11       44.75       44.57      0.79 o 
   2   0  11        3.37        2.55      0.28 o 
   3   0  11      192.80      181.58      3.05 o 
   4   0  11       61.01       71.96      1.42 o 
   5   0  11       20.01       13.97      0.60 o 
   6   0  11       65.05       67.07      1.46 o 
   7   0  11       21.54       21.50      1.56 o 
   8   0  11        0.00        0.37      0.69 o 
   9   0  11       30.62       25.11      1.70 o 
 -10   1  11        9.82        9.19      0.72 o 
  -9   1  11       16.04       17.86      0.69 o 
  -8   1  11       18.56       17.69      0.55 o 
  -7   1  11        3.80        3.57      0.30 o 
  -6   1  11       36.17       34.96      0.62 o 
  -5   1  11        3.74        3.54      0.27 o 
  -4   1  11        2.87        3.07      0.23 o 
  -3   1  11        8.24        7.94      0.43 o 
  -2   1  11      149.35      150.27      1.33 o 
  -1   1  11      136.88      135.47      1.21 o 
   0   1  11       34.88       33.40      0.51 o 
   1   1  11      105.20      102.77      1.52 o 
   2   1  11       11.12       11.53      0.54 o 
   3   1  11       30.73       26.72      0.48 o 
   4   1  11       33.87       28.24      0.54 o 
   5   1  11       14.76       11.75      0.31 o 
   6   1  11       26.01       23.65      0.72 o 
   7   1  11        3.07        3.40      0.48 o 
   8   1  11       32.06       32.88      1.03 o 
   9   1  11       58.94       61.32      1.90 o 
 -10   2  11        7.44        6.31      0.62 o 
  -9   2  11       13.96       13.67      1.87 o 
  -8   2  11       17.15       18.05      0.71 o 
  -7   2  11        6.60        7.22      0.41 o 
  -6   2  11       10.81        9.65      0.38 o 
  -5   2  11       21.17       19.81      0.50 o 
  -4   2  11        8.25        7.72      0.39 o 
  -3   2  11        1.31        0.94      0.20 o 
  -2   2  11        3.81        2.66      0.35 o 
  -1   2  11      127.32      128.21      1.28 o 
   0   2  11      289.52      298.31      2.65 o 
   1   2  11      613.28      650.54      5.39 o 
   2   2  11       22.78       20.78      0.41 o 
   3   2  11       39.74       41.13      0.62 o 
   4   2  11       14.86       13.76      0.40 o 
   5   2  11       37.20       34.59      0.70 o 
   6   2  11       12.54       13.92      0.59 o 
   7   2  11        1.83        1.56      0.52 o 
   8   2  11       27.16       28.19      1.09 o 
   9   2  11        5.78        4.78      1.03 o 
  -9   3  11        7.27        8.42      0.80 o 
  -8   3  11       22.34       22.39      0.92 o 
  -7   3  11       29.42       28.47      1.55 o 
  -6   3  11       21.97       20.84      0.67 o 
  -5   3  11      132.40      130.98      2.33 o 
  -4   3  11       25.79       20.46      0.90 o 
  -3   3  11      194.01      189.61      2.63 o 
  -2   3  11       47.40       48.02      1.02 o 
  -1   3  11       74.24       72.37      1.04 o 
   0   3  11       40.09       37.81      1.42 o 
   1   3  11       88.28       89.85      1.58 o 
   2   3  11       88.77       86.90      1.09 o 
   3   3  11      153.21      156.28      2.52 o 
   4   3  11        8.57        8.45      0.32 o 
   5   3  11        4.62        3.35      0.37 o 
   6   3  11       14.51       15.07      0.68 o 
   7   3  11        5.38        4.94      0.75 o 
   8   3  11        1.01        0.75      0.61 o 
  -8   4  11       20.03       17.81      1.02 o 
  -7   4  11        3.69        2.54      0.69 o 
  -6   4  11        4.14        5.23      0.69 o 
  -5   4  11       17.19       17.15      1.08 o 
  -4   4  11       13.99       11.58      0.58 o 
  -3   4  11        7.69        7.02      0.58 o 
  -2   4  11       40.05       40.64      1.03 o 
  -1   4  11       64.33       66.70      1.35 o 
   0   4  11      149.86      151.73      6.41 o 
   1   4  11      147.02      154.48      1.85 o 
   2   4  11       54.42       52.67      2.02 o 
   3   4  11        1.59        1.19      0.27 o 
   4   4  11       37.28       37.38      1.08 o 
   5   4  11        5.88        4.99      0.52 o 
   6   4  11        1.59        0.86      0.44 o 
   7   4  11       19.06       20.39      0.92 o 
  -7   5  11       27.81       32.05      1.60 o 
  -6   5  11       26.12       29.20      1.42 o 
  -5   5  11        0.20        0.04      0.59 o 
  -4   5  11        3.76        3.66      0.69 o 
  -3   5  11       25.48       28.22      1.05 o 
  -2   5  11       10.95       10.53      0.78 o 
  -1   5  11        4.57        3.91      0.41 o 
   0   5  11        1.65        0.85      0.32 o 
   1   5  11       32.49       34.69      0.97 o 
   2   5  11        1.98        1.94      0.78 o 
   3   5  11       19.91       20.59      0.74 o 
   4   5  11        5.28        5.48      0.56 o 
   5   5  11        9.19        9.38      0.63 o 
   6   5  11       12.26       15.49      0.99 o 
  -5   6  11       14.34       13.98      1.35 o 
  -4   6  11       11.36       10.60      0.88 o 
  -3   6  11       11.58       11.63      0.96 o 
  -2   6  11       10.18       10.75      1.38 o 
  -1   6  11       13.20       13.28      0.81 o 
   0   6  11        0.86        0.53      0.57 o 
   1   6  11       75.75       83.27      1.98 o 
   2   6  11       31.87       34.84      1.08 o 
   3   6  11       10.15       12.82      0.81 o 
   4   6  11        2.73        1.75      1.12 o 
 -10   0  12        0.48        0.32      0.94 o 
  -9   0  12        0.23       -0.28      0.59 o 
  -8   0  12        7.60        6.99      0.59 o 
  -7   0  12       18.94       18.06      0.75 o 
  -6   0  12       34.84       35.67      0.96 o 
  -5   0  12       75.05       78.51      1.55 o 
  -4   0  12        0.59        1.17      0.37 o 
  -3   0  12        9.32        8.97      0.45 o 
  -2   0  12        0.01        0.42      0.22 o 
  -1   0  12       90.81       89.41      1.31 o 
   0   0  12        0.00        0.24      0.28 o 
   1   0  12       88.57       86.55      1.49 o 
   2   0  12        0.07        0.26      0.23 o 
   3   0  12       32.77       23.28      0.81 o 
   4   0  12        9.72       13.69      0.61 o 
   5   0  12       57.12       56.87      1.41 o 
   6   0  12       15.49       12.97      0.89 o 
   7   0  12       13.31       13.11      1.36 o 
   8   0  12      100.58      101.78      3.39 o 
   9   0  12       15.20       14.74      1.64 o 
 -10   1  12        4.14        4.35      0.75 o 
  -9   1  12        2.36        2.50      1.11 o 
  -8   1  12        1.87        1.69      0.36 o 
  -7   1  12        6.23        6.12      0.44 o 
  -6   1  12      127.15      135.21      1.74 o 
  -5   1  12       45.21       46.09      0.79 o 
  -4   1  12       68.52       67.15      0.95 o 
  -3   1  12      120.46      119.76      1.29 o 
  -2   1  12      301.12      317.04      2.74 o 
  -1   1  12       99.14      103.04      1.04 o 
   0   1  12      183.14      184.56      2.21 o 
   1   1  12       20.47       19.03      0.42 o 
   2   1  12        6.03        5.09      0.25 o 
   3   1  12      154.69      160.11      1.92 o 
   4   1  12        5.87        3.51      0.27 o 
   5   1  12       16.12       14.79      0.48 o 
   6   1  12        2.76        3.74      0.47 o 
   7   1  12       15.29       12.70      0.76 o 
   8   1  12       17.26       18.40      0.97 o 
  -9   2  12        3.02        2.78      0.58 o 
  -8   2  12       42.37       41.96      1.10 o 
  -7   2  12       34.16       37.20      1.03 o 
  -6   2  12        7.16        6.29      0.45 o 
  -5   2  12      151.73      159.63      2.00 o 
  -4   2  12      147.25      147.19      1.91 o 
  -3   2  12        1.52        1.52      0.24 o 
  -2   2  12       96.07       96.30      1.63 o 
  -1   2  12      140.55      143.13      1.58 o 
   0   2  12       61.13       64.26      0.93 o 
   1   2  12       11.18       10.51      0.39 o 
   2   2  12       21.61       21.09      1.17 o 
   3   2  12       49.05       51.09      1.59 o 
   4   2  12        7.30        8.53      0.49 o 
   5   2  12        1.07        1.42      0.55 o 
   6   2  12       14.88       13.78      0.68 o 
   7   2  12        9.94        8.78      0.67 o 
   8   2  12       52.33       52.68      1.79 o 
  -9   3  12        6.70        8.06      0.96 o 
  -8   3  12        1.15        1.19      0.95 o 
  -7   3  12        3.30        3.92      0.66 o 
  -6   3  12        2.93        2.35      0.53 o 
  -5   3  12       11.40       10.54      0.54 o 
  -4   3  12       69.06       66.17      1.15 o 
  -3   3  12        2.31        2.16      0.69 o 
  -2   3  12        0.96        0.94      0.29 o 
  -1   3  12        3.49        2.75      0.38 o 
   0   3  12       72.65       75.70      1.16 o 
   1   3  12       15.72       16.79      0.41 o 
   2   3  12        4.62        4.23      0.54 o 
   3   3  12       74.74       75.25      1.12 o 
   4   3  12        1.58        2.04      0.42 o 
   5   3  12        3.35        3.07      0.42 o 
   6   3  12        3.69        4.36      0.77 o 
   7   3  12       23.74       20.87      1.07 o 
  -8   4  12       21.86       21.18      2.94 o 
  -7   4  12        4.61        3.94      0.73 o 
  -6   4  12       18.74       16.63      0.95 o 
  -5   4  12        0.93        0.18      0.52 o 
  -4   4  12       18.43       16.10      0.83 o 
  -3   4  12        9.03        8.49      0.56 o 
  -2   4  12       49.96       46.44      1.68 o 
  -1   4  12       33.11       33.74      1.94 o 
   0   4  12       43.26       40.98      1.39 o 
   1   4  12       43.04       46.28      1.07 o 
   2   4  12       86.61       88.76      1.35 o 
   3   4  12       10.24        9.73      0.46 o 
   4   4  12        8.22        8.35      0.57 o 
   5   4  12        3.99        4.00      0.48 o 
   6   4  12       22.58       25.80      1.36 o 
   7   4  12        8.08        7.76      0.84 o 
  -6   5  12        6.85        6.53      0.82 o 
  -5   5  12        0.77       -0.14      0.66 o 
  -4   5  12        2.41        1.97      0.67 o 
  -3   5  12       14.90       18.06      0.98 o 
  -2   5  12        8.24        6.56      0.72 o 
  -1   5  12       70.10       73.83      1.66 o 
   0   5  12       48.87       46.23      1.18 o 
   1   5  12       11.46       10.99      0.58 o 
   2   5  12        0.42        0.88      0.68 o 
   3   5  12        4.94        4.70      0.62 o 
   4   5  12       10.10       11.47      0.78 o 
   5   5  12        1.69        1.25      0.61 o 
  -4   6  12        2.61        1.92      1.03 o 
  -3   6  12       13.63       13.73      0.96 o 
  -2   6  12        0.89        1.71      0.64 o 
  -1   6  12        1.69        2.53      0.69 o 
   0   6  12       13.48       15.24      1.05 o 
   1   6  12       15.14       15.41      0.98 o 
   2   6  12        8.31        7.95      0.69 o 
   3   6  12       29.83       30.51      1.16 o 
  -9   0  13        8.78        8.35      0.94 o 
  -8   0  13        1.16        1.28      0.61 o 
  -7   0  13       63.30       67.77      1.87 o 
  -6   0  13        6.98        7.70      0.71 o 
  -5   0  13       23.70       22.99      0.82 o 
  -4   0  13        3.07        3.69      0.48 o 
  -3   0  13      294.81      320.63      4.79 o 
  -2   0  13        0.45        0.82      0.33 o 
  -1   0  13      244.58      255.90      3.83 o 
   0   0  13       54.67       53.07      1.14 o 
   1   0  13        3.35        3.32      0.36 o 
   2   0  13      132.54      122.79      2.29 o 
   3   0  13        7.86        7.14      0.52 o 
   4   0  13       55.90       49.44      1.37 o 
   5   0  13       17.86       13.38      0.83 o 
   6   0  13       26.22       27.64      1.47 o 
   7   0  13        6.90        7.08      1.18 o 
   8   0  13       32.99       33.07      1.91 o 
  -9   1  13        6.57        6.22      0.60 o 
  -8   1  13        4.94        5.72      0.59 o 
  -7   1  13        8.92        7.93      0.54 o 
  -6   1  13       36.59       35.32      0.88 o 
  -5   1  13       51.51       50.93      0.93 o 
  -4   1  13       90.08       93.35      1.29 o 
  -3   1  13       32.04       31.53      0.53 o 
  -2   1  13       36.98       35.08      0.57 o 
  -1   1  13      114.27      117.45      2.08 o 
   0   1  13       71.20       69.44      1.00 o 
   1   1  13        5.43        3.98      0.25 o 
   2   1  13       68.77       67.73      0.98 o 
   3   1  13        0.75        0.69      0.27 o 
   4   1  13       42.12       42.75      0.90 o 
   5   1  13        3.41        3.03      0.44 o 
   6   1  13        3.08        1.92      0.60 o 
   7   1  13       37.36       36.73      2.03 o 
   8   1  13       50.16       54.06      1.79 o 
  -9   2  13        2.78        1.26      0.72 o 
  -8   2  13        2.95        2.16      1.00 o 
  -7   2  13        9.54        7.87      0.60 o 
  -6   2  13        7.65        7.74      1.00 o 
  -5   2  13       83.66       84.81      1.47 o 
  -4   2  13       14.63       13.03      0.53 o 
  -3   2  13        1.82        1.83      0.29 o 
  -2   2  13        5.15        4.96      0.33 o 
  -1   2  13       42.74       42.94      0.77 o 
   0   2  13       52.89       50.30      0.79 o 
   1   2  13       16.77       15.67      0.48 o 
   2   2  13       34.59       32.88      0.94 o 
   3   2  13        1.02        1.41      0.49 o 
   4   2  13       12.88       14.19      0.55 o 
   5   2  13        0.72        1.20      0.83 o 
   6   2  13        5.18        5.57      0.62 o 
   7   2  13       50.43       55.25      1.54 o 
  -8   3  13        4.56        5.56      0.82 o 
  -7   3  13        0.95        1.16      0.64 o 
  -6   3  13       19.37       19.13      1.07 o 
  -5   3  13       14.12       13.11      0.77 o 
  -4   3  13       13.03       10.84      0.66 o 
  -3   3  13       14.30       14.33      1.14 o 
  -2   3  13       17.57       16.50      0.60 o 
  -1   3  13        1.40        1.43      0.35 o 
   0   3  13      116.61      116.36      1.85 o 
   1   3  13        2.61        2.56      0.28 o 
   2   3  13        7.42        6.25      0.35 o 
   3   3  13       18.47       16.47      0.87 o 
   4   3  13        0.75        0.28      0.43 o 
   5   3  13        2.52        1.36      0.54 o 
   6   3  13        6.47        5.37      0.60 o 
   7   3  13       26.96       26.68      1.16 o 
  -7   4  13       33.79       38.70      1.84 o 
  -6   4  13        6.85        6.73      0.84 o 
  -5   4  13        7.46        6.75      0.78 o 
  -4   4  13       30.31       28.92      1.55 o 
  -3   4  13        1.76        1.59      1.04 o 
  -2   4  13        6.50        5.07      0.67 o 
  -1   4  13        4.76        4.83      0.45 o 
   0   4  13       18.05       17.48      0.68 o 
   1   4  13        4.33        2.94      0.51 o 
   2   4  13        4.15        3.99      0.46 o 
   3   4  13       11.06        9.94      0.73 o 
   4   4  13        7.40        6.76      0.63 o 
   5   4  13       21.45       22.88      0.93 o 
   6   4  13        8.78        9.57      0.86 o 
  -5   5  13        7.36        7.03      0.94 o 
  -4   5  13        4.36        2.44      0.80 o 
  -3   5  13        3.88        3.30      0.76 o 
  -2   5  13       34.95       34.28      1.13 o 
  -1   5  13       81.29       90.07      2.08 o 
   0   5  13       38.78       40.59      1.14 o 
   1   5  13       28.24       31.05      0.98 o 
   2   5  13       17.33       18.97      1.09 o 
   3   5  13        6.92        7.28      0.65 o 
   4   5  13        3.47        4.41      0.63 o 
  -2   6  13       11.22        9.79      0.93 o 
  -1   6  13        8.16        7.70      1.19 o 
   0   6  13        2.53        3.06      0.77 o 
   1   6  13       11.87       14.20      2.40 o 
  -9   0  14        1.69        3.10      0.90 o 
  -8   0  14        0.05       -0.65      0.65 o 
  -7   0  14       14.83       13.26      0.96 o 
  -6   0  14       74.20       76.70      1.99 o 
  -5   0  14      157.02      168.09      3.54 o 
  -4   0  14      334.65      364.36      6.06 o 
  -3   0  14       26.34       26.43      0.96 o 
  -2   0  14       63.50       67.17      1.29 o 
  -1   0  14       24.63       27.65      0.76 o 
   0   0  14        0.22        0.30      0.28 o 
   1   0  14       12.66       11.70      0.59 o 
   2   0  14       12.88       10.97      0.50 o 
   3   0  14        1.32        0.69      0.50 o 
   4   0  14       25.28       25.76      1.13 o 
   5   0  14        1.03        1.44      0.75 o 
   6   0  14        0.97        0.42      0.85 o 
   7   0  14        0.03        0.40      1.10 o 
  -8   1  14        5.31        5.93      0.61 o 
  -7   1  14       10.69       10.50      0.59 o 
  -6   1  14       39.63       40.07      1.58 o 
  -5   1  14       36.64       37.79      1.38 o 
  -4   1  14       39.54       38.23      1.21 o 
  -3   1  14       17.46       17.09      0.43 o 
  -2   1  14      127.31      138.78      2.26 o 
  -1   1  14        6.91        6.55      0.42 o 
   0   1  14        7.57        6.51      0.33 o 
   1   1  14       84.47       81.69      2.46 o 
   2   1  14       27.09       29.82      0.70 o 
   3   1  14       21.12       23.29      1.47 o 
   4   1  14        6.13        5.23      0.44 o 
   5   1  14       23.61       25.72      0.90 o 
   6   1  14       21.29       22.18      1.01 o 
   7   1  14       12.69       13.61      0.88 o 
  -8   2  14        5.20        5.04      0.79 o 
  -7   2  14       29.28       32.44      1.45 o 
  -6   2  14        6.17        4.06      0.63 o 
  -5   2  14        3.12        3.41      0.47 o 
  -4   2  14        2.41        2.29      0.43 o 
  -3   2  14       22.33       20.76      0.65 o 
  -2   2  14        1.60        1.12      0.32 o 
  -1   2  14        7.54        7.17      0.37 o 
   0   2  14       27.21       26.56      0.61 o 
   1   2  14      104.01      106.97      1.59 o 
   2   2  14       51.89       53.22      0.97 o 
   3   2  14       14.34       13.29      0.57 o 
   4   2  14        7.61        7.26      0.62 o 
   5   2  14        0.38        0.78      0.50 o 
   6   2  14       20.77       25.83      1.12 o 
   7   2  14        0.95        0.69      0.96 o 
  -7   3  14       12.99       13.82      1.21 o 
  -6   3  14       11.95       12.40      1.52 o 
  -5   3  14       11.60        9.99      1.30 o 
  -4   3  14        7.91        7.37      0.65 o 
  -3   3  14       17.45       16.37      0.74 o 
  -2   3  14        2.18        1.58      0.41 o 
  -1   3  14        4.82        4.97      0.50 o 
   0   3  14       23.75       22.72      1.04 o 
   1   3  14       71.51       69.88      1.59 o 
   2   3  14       11.14        8.22      1.24 o 
   3   3  14       45.49       47.76      1.44 o 
   4   3  14       34.79       38.20      1.15 o 
   5   3  14       22.68       26.09      1.61 o 
   6   3  14       19.29       17.10      0.98 o 
  -6   4  14        8.45        6.66      0.96 o 
  -5   4  14       16.27       19.12      1.42 o 
  -4   4  14        9.14        7.32      0.74 o 
  -3   4  14        2.86        2.61      0.57 o 
  -2   4  14       25.16       25.24      1.53 o 
  -1   4  14       46.77       48.53      1.22 o 
   0   4  14       12.88       11.34      0.65 o 
   1   4  14       17.31       17.87      1.27 o 
   2   4  14       25.38       24.73      1.53 o 
   3   4  14       23.23       20.87      1.02 o 
   4   4  14        5.47        5.62      0.66 o 
   5   4  14        2.60        2.53      1.14 o 
  -4   5  14        4.03        2.39      0.83 o 
  -3   5  14        1.92        1.80      0.70 o 
  -2   5  14       23.64       23.04      1.50 o 
  -1   5  14       13.03       13.45      0.92 o 
   0   5  14       28.54       34.07      1.28 o 
   1   5  14       31.06       33.45      1.22 o 
   2   5  14       30.16       30.66      1.42 o 
   3   5  14        0.10        0.88      0.63 o 
  -8   0  15        0.15        1.31      0.88 o 
  -7   0  15       37.21       38.02      1.71 o 
  -6   0  15       74.06       75.88      2.16 o 
  -5   0  15        5.15        5.19      0.73 o 
  -4   0  15      187.31      201.22      4.12 o 
  -3   0  15       22.14       20.10      0.90 o 
  -2   0  15        2.89        3.18      0.44 o 
  -1   0  15       11.98       11.37      0.52 o 
   0   0  15       27.96       26.60      0.79 o 
   1   0  15        0.66        0.99      0.51 o 
   2   0  15       38.86       37.56      1.46 o 
   3   0  15        5.71        5.26      0.69 o 
   4   0  15        8.17        8.17      0.75 o 
   5   0  15        2.11        2.63      0.90 o 
   6   0  15        4.94        4.42      1.23 o 
  -8   1  15       12.84       11.68      1.64 o 
  -7   1  15        2.44        2.18      0.51 o 
  -6   1  15       29.02       32.69      1.37 o 
  -5   1  15       68.17       70.82      1.50 o 
  -4   1  15        9.61        9.31      0.54 o 
  -3   1  15       28.45       26.88      0.76 o 
  -2   1  15        6.88        6.89      0.42 o 
  -1   1  15       55.96       55.42      0.90 o 
   0   1  15       15.04       13.80      0.57 o 
   1   1  15       36.09       34.33      0.82 o 
   2   1  15       68.68       76.54      2.43 o 
   3   1  15       17.26       15.28      0.66 o 
   4   1  15        1.15        0.62      0.45 o 
   5   1  15       12.37       13.43      1.07 o 
   6   1  15       12.93       16.25      0.99 o 
  -7   2  15        6.66        6.86      0.76 o 
  -6   2  15       18.00       19.39      1.10 o 
  -5   2  15       22.75       22.09      0.97 o 
  -4   2  15       72.55       74.08      1.65 o 
  -3   2  15        5.96        4.61      0.52 o 
  -2   2  15       10.85       10.45      0.55 o 
  -1   2  15       14.20       14.34      0.66 o 
   0   2  15       17.47       15.68      0.78 o 
   1   2  15       13.28       13.41      0.61 o 
   2   2  15       46.64       49.39      1.14 o 
   3   2  15       26.67       27.89      0.95 o 
   4   2  15       19.04       17.81      0.81 o 
   5   2  15        0.63        0.36      0.61 o 
   6   2  15       19.29       18.56      1.12 o 
  -6   3  15       10.77       10.78      1.05 o 
  -5   3  15        3.33        2.73      0.72 o 
  -4   3  15        0.20        0.49      0.60 o 
  -3   3  15        5.98        4.69      0.73 o 
  -2   3  15       31.08       29.04      0.96 o 
  -1   3  15        3.88        3.86      0.48 o 
   0   3  15        6.20        5.51      0.88 o 
   1   3  15       20.90       20.52      0.81 o 
   2   3  15        2.37        1.55      0.62 o 
   3   3  15       13.80       12.71      1.67 o 
   4   3  15       27.95       33.53      1.24 o 
   5   3  15        5.75        5.50      0.82 o 
  -5   4  15        3.32        2.62      0.84 o 
  -4   4  15        1.50        1.90      0.72 o 
  -3   4  15        7.44        8.10      0.96 o 
  -2   4  15       22.82       22.49      1.19 o 
  -1   4  15        3.66        2.34      0.66 o 
   0   4  15       45.26       47.06      1.99 o 
   1   4  15        0.39        0.70      0.54 o 
   2   4  15        0.20       -0.30      0.65 o 
   3   4  15       24.49       22.72      1.16 o 
   4   4  15        6.36        4.66      2.91 o 
  -2   5  15       35.85       41.73      2.59 o 
  -1   5  15        0.60        1.68      0.84 o 
   0   5  15        9.63       11.11      1.44 o 
   1   5  15        1.31        0.03      0.83 o 
  -7   0  16        0.17        0.89      0.78 o 
  -6   0  16        2.86        2.70      0.85 o 
  -5   0  16        1.28        0.28      0.55 o 
  -4   0  16        0.12       -0.09      0.55 o 
  -3   0  16       20.70       22.38      1.04 o 
  -2   0  16        0.57        0.11      0.44 o 
  -1   0  16        0.26        0.59      0.48 o 
   0   0  16        8.13        7.30      0.61 o 
   1   0  16        8.49        8.97      0.79 o 
   2   0  16        0.03        0.50      0.83 o 
   3   0  16        0.16        0.80      0.56 o 
   4   0  16        6.47        5.98      0.97 o 
   5   0  16        0.07        0.69      1.08 o 
  -7   1  16       30.62       30.97      1.75 o 
  -6   1  16       51.51       56.11      1.48 o 
  -5   1  16      100.59      110.49      2.18 o 
  -4   1  16       38.43       37.36      1.91 o 
  -3   1  16        1.36        1.09      0.39 o 
  -2   1  16        1.02        1.23      0.37 o 
  -1   1  16        3.61        3.49      0.49 o 
   0   1  16       20.82       19.30      0.70 o 
   1   1  16        4.41        4.05      0.59 o 
   2   1  16        2.46        2.23      0.41 o 
   3   1  16        0.03        1.06      0.62 o 
   4   1  16       17.01       19.63      1.03 o 
   5   1  16        9.13       10.39      0.86 o 
  -6   2  16        6.50        6.93      0.82 o 
  -5   2  16        4.04        2.86      0.64 o 
  -4   2  16        5.38        4.90      1.76 o 
  -3   2  16       21.96       20.55      0.87 o 
  -2   2  16       11.67       12.12      0.77 o 
  -1   2  16       47.71       45.63      1.24 o 
   0   2  16       30.65       28.45      0.96 o 
   1   2  16        3.72        3.61      0.53 o 
   2   2  16        5.86        5.86      0.66 o 
   3   2  16       18.25       22.01      1.00 o 
   4   2  16       38.98       41.08      1.35 o 
   5   2  16        4.62        2.75      0.87 o 
  -5   3  16        3.44        2.60      0.89 o 
  -4   3  16       24.89       25.08      1.10 o 
  -3   3  16       11.96       13.03      0.90 o 
  -2   3  16        3.48        3.61      0.66 o 
  -1   3  16       17.38       17.77      1.04 o 
   0   3  16        1.91        2.07      0.56 o 
   1   3  16        7.94        7.80      1.17 o 
   2   3  16        0.97       -0.13      0.52 o 
   3   3  16       22.73       24.21      1.08 o 
   4   3  16        1.01       -0.66      0.66 o 
  -3   4  16        7.94        8.91      0.85 o 
  -2   4  16        7.71        9.65      0.88 o 
  -1   4  16       28.22       29.33      1.23 o 
   0   4  16        5.65        5.01      0.86 o 
   1   4  16       12.68       11.04      1.24 o 
   2   4  16       14.27       15.32      0.98 o 
  -6   0  17       49.39       53.56      1.99 o 
  -5   0  17       22.57       20.24      1.11 o 
  -4   0  17        2.04        1.43      0.64 o 
  -3   0  17        0.96        1.31      0.64 o 
  -2   0  17       20.12       21.02      1.15 o 
  -1   0  17        2.94        1.88      0.65 o 
   0   0  17        1.07        0.69      0.69 o 
   1   0  17       27.79       28.79      1.58 o 
   2   0  17        0.60        0.60      0.81 o 
   3   0  17       42.67       43.67      2.05 o 
   4   0  17       15.87       18.12      1.58 o 
  -6   1  17       36.17       35.54      1.97 o 
  -5   1  17       29.52       27.37      1.54 o 
  -4   1  17       10.93        9.50      0.73 o 
  -3   1  17        0.07        0.18      0.48 o 
  -2   1  17        0.70        0.49      0.55 o 
  -1   1  17       21.46       21.45      1.95 o 
   0   1  17        4.41        3.33      0.55 o 
   1   1  17        5.94        5.02      0.57 o 
   2   1  17       15.47       15.27      0.84 o 
   3   1  17       24.72       26.46      1.24 o 
   4   1  17        2.90        3.32      1.02 o 
  -5   2  17        9.39        6.31      0.76 o 
  -4   2  17       23.23       22.41      1.66 o 
  -3   2  17       10.92       10.62      0.89 o 
  -2   2  17        0.90        0.46      0.46 o 
  -1   2  17        0.06        0.15      0.54 o 
   0   2  17        4.35        2.61      0.64 o 
   1   2  17       33.91       35.30      1.41 o 
   2   2  17       57.18       63.82      1.76 o 
   3   2  17       13.48       13.55      0.98 o 
  -4   3  17       24.58       25.54      1.26 o 
  -3   3  17       12.20       13.80      0.97 o 
  -2   3  17       12.25       11.63      0.88 o 
  -1   3  17        1.42        0.75      1.93 o 
   0   3  17        3.41        2.91      0.64 o 
   1   3  17        3.11        2.63      0.77 o 
   2   3  17        8.06        8.54      0.94 o 
  -4   0  18       10.79        9.32      1.08 o 
  -3   0  18        2.65        2.75      0.77 o 
  -2   0  18        0.92        1.27      0.76 o 
  -1   0  18        1.27        2.19      0.91 o 
   0   0  18        0.03       -0.51      1.10 o 
   1   0  18       46.37       51.19      2.52 o 
   2   0  18        0.38        1.80      1.33 o 
  -4   1  18       10.66        9.91      0.76 o 
  -3   1  18        4.10        4.56      0.70 o 
  -2   1  18        2.06        2.21      1.00 o 
  -1   1  18        1.74        1.04      0.61 o 
   0   1  18       14.41       17.38      0.97 o 
   1   1  18       12.76       12.92      0.86 o 
   2   1  18       77.63       88.89      2.33 o 
  -3   2  18       11.22       10.54      0.88 o 
  -2   2  18        6.85        5.92      0.73 o 
  -1   2  18        1.44        1.43      0.57 o 
   0   2  18        0.35        1.33      0.72 o 
   1   2  18        3.17        3.92      0.78 o 
                                                 
